# Supplementary material for: MitImpact 3: modeling the residue interaction network of the Respiratory Chain subunits
Source: Nucleic Acids Res. 2020 Dec 9;49(D1):D1282–8. doi: 10.1093/nar/gkaa1032 (PMC7779045; doi:10.1093/nar/gkaa1032)
Supplement: gkaa1032_Supplemental_Files [file gkaa1032_supplemental_files.zip]

Archive with 4 entries (4 files):
- Supplementary_Data_2.xlsx
- Supplementary_Data_3.xlsx
- Supplementary_File_1.docx
- Supplementary_File_1_Figure.pdf
