# Supplementary material for: MitImpact 3: modeling the residue interaction network of the Respiratory Chain subunits
Source: Nucleic Acids Res. 2020 Dec 9;49(D1):D1282–8. doi: 10.1093/nar/gkaa1032 (PMC7779045; doi:10.1093/nar/gkaa1032)
Supplement: gkaa1032_Supplemental_Files [file gkaa1032_supplemental_files.zip › Supplementary_Data_2.xlsx]

## Sheet: Guide
MitImpact.ID	MitImpact identifier
Gene	Gene symbol
aa_pos	Amino acid position (human reference protein)
aa_ref	reference amino acid (human protein)
aa_alt	alternate amino acid (human protein or non-human reference protein)
aa_aln (human)	amino acid position within ortholog protein alignment
# of sequences with mut	number of non-human sequences with "aa_alt" as reference amino acid
Genbank ID	Genbank identifiers for non-human sequences
Species Name	Species scientific name
RefSeq Protein ID	NCBI RefSeq Protein identifier
NCBI Taxon ID	NCBI Taxonomy identifier
# of total aligned sequences	Total number of aligned ortholog protein sequences
% of sequence with putative CPD	Proportion of sequences with "aa_alt" as reference amino acid
dbSNPv153	dbSNP identifier
CLINSIG	Clinical significance according to dbSNP ClinVar
CLNDBN	Clinical phenotype according to dbSNP ClinVar
MITOMAP Allele	Associated genomic variant according to MITOMAP (update: February 2020)
MITOMAP Phenotype	Phenotype/s according to MITOMAP (update: February 2020)
MITOMAP Homo	Heteroplasmy status according to MITOMAP (update: February 2020): "+" and "-" for presence/absence; "." when status is not known.
MITOMAP Het	Heteroplasmy status according to MITOMAP (update: February 2020): "+" and "-" for presence/absence; "." when status is not known.
MITOMAP Status	Clinical status according to MITOMAP (update: February 2020)
MITOMAP NRef	Number of reference associated to the variant, according to MITOMAP (update: February 2020)

## Sheet: CPD
MitImpact.ID	Gene	aa_pos	aa_ref	aa_alt	aa_aln (human)	# of sequences with mut	Genbank ID	Species Name	RefSeq Protein ID	NCBI Taxon ID	# of total aligned sequences	% of sequence with putative CPD	dbSNPv153	CLINSIG	CLNDBN	MITOMAP Allele	MITOMAP Phenotype	MITOMAP Homo	MITOMAP Het	MITOMAP Status	MITOMAP NRef
MI.863	MT-ATP6	136	P	S	137	37	gi|529217508,gi|383931133,gi|372290837,gi|351000117,gi|426405881,gi|359422100,gi|426405867,gi|312233401,gi|218436968,gi|226453428,gi|317097099,gi|575670454,gi|317097223,gi|226464094,gi|317134254,gi|317097147,gi|317097178,gi|317134196,gi|426406204,gi|226453493,gi|110189720,gi|608788004,gi|326535999,gi|326536027,gi|359422086,gi|15079223,gi|270267542,gi|270267426,gi|107736033,gi|351000062,gi|1873731…	Plecturocebus cupreus,Apodemus chevrieri,Apodemus chejuensis,Apodemus peninsulae,Apodemus latronum,Apodemus agrarius,Apodemus draco,Leggadina lakedownensis,Rattus tanezumi,Rattus rattus,Rattus lutreolus,Rattus niobe,Rattus fuscipes,Rattus praetor,Rattus leucopus,Rattus tunneyi,Rattus villosissimus,Rattus sordidus,Niviventer excelsior,Rattus exulans,Rattus norvegicus,Niviventer confucianus,Microtu…	YP_008379208,YP_006073049,YP_005087600,YP_004891280,YP_007024974,YP_004935510,YP_007024961,YP_004021636,YP_002381175,YP_002791021,YP_004123235,YP_008999715,YP_004123355,YP_002791216,YP_004123193,YP_004123275,YP_004123316,YP_004123407,YP_007025973,YP_002791060,YP_665634,YP_009024858,YP_004300438,YP_004300464,YP_004935497,NP_149962,YP_003331228,YP_003331125,YP_626399,YP_004891157,YP_001876474,YP_22…	202457,129246,754351,105297,214933,39030,129247,81936,35732,10117,472760,472762,10119,349711,10115,10121,10122,10120,349709,34854,10116,248811,311338,311220,82464,100899,577681,575527,537919,798166,254704,57486,10090,10092,39442,10091,48850	675	5.48148	rs878853013	Likely benign	not_provided	C8932T	Prostate Cancer/Neuromuscular disorder	+	-	Reported	3
MI.900	MT-ATP6	142	V	I	143	202	gi|5835798,gi|511768938,gi|108793314,gi|5836064,gi|18077888,gi|54112091,gi|221145534,gi|56548753,gi|83309035,gi|56548781,gi|83309021,gi|408772447,gi|45685683,gi|108793272,gi|83309091,gi|45686000,gi|108793300,gi|52547311,gi|5835043,gi|56548739,gi|45685711,gi|56548669,gi|5835365,gi|108793286,gi|18077902,gi|13786591,gi|56548711,gi|115532032,gi|56548725,gi|56548767,gi|45685697,gi|108793524,gi|5654869…	Erinaceus europaeus,Rhizomys pruinosus,Phascolarctos cinereus,Ornithorhynchus anatinus,Tachyglossus aculeatus,Zaglossus bruijni,Thylacinus cynocephalus,Sminthopsis douglasi,Sminthopsis crassicaudata,Phascogale tapoatafa,Dasyurus hallucatus,Sarcophilus harrisii,Rhyncholestes raphanurus,Petaurus breviceps,Echymipera rufescens australis,Caenolestes fuliginosus,Dactylopsila trivirgata,Monodelphis dom…	NP_008606,YP_008083591,YP_637015,NP_008048,NP_542235,YP_122148,YP_002519812,YP_161187,YP_423980,YP_161265,YP_423967,YP_006883659,YP_003718,YP_637041,YP_423993,YP_003705,YP_637028,YP_087184,NP_007100,YP_161174,YP_003666,YP_161278,NP_007399,YP_637171,NP_542248,NP_112656,YP_161239,YP_783962,YP_161200,YP_161226,YP_003679,YP_637067,YP_161252,NP_149936,YP_161213,YP_001293624,NP_009284,YP_007626828,YP_6…	9365,53275,38626,9258,9261,33543,9275,90758,9301,9293,9280,9305,33559,34899,164528,37696,38616,13616,9267,42725,191871,9310,9319,38614,29139,37698,37737,65634,38632,92651,33562,175809,37699,9337,9333,39053,9785,99490,9783,37349,1027716,9521,39432,27679,942008,30596,198627,280163,9495,9514,174599,9507,52231,9493,30588,9490,9519,120088,30591,37293,43147,9600,9601,61852,9586,61853,9589,9590,9580,957…	675	29.9259	rs1556423574	Benign	Bicuspid_aortic_valve|Leigh_syndrome	G8950A	LDYT	+	-	Reported	2
MI.989	MT-ATP6	155	A	P	156	1	gi|207269738	Rhinolophus formosae	YP_002261370	472238	675	0.148148	rs587776444	Pathogenic	Leigh_syndrome	.	.	.	.	.	.
MI.1043	MT-ATP6	164	I	V	165	1	gi|207269738	Rhinolophus formosae	YP_002261370	472238	675	0.148148	rs1556423591	Likely_benign	Leigh_syndrome	A9016G	LHON	-	+	Reported	2
MI.1306	MT-ATP6	205	A	T	206	1	gi|5835840	Pongo abelii	NP_007840	9601	675	0.148148	rs879243938	.	.	G9139A	LHON	+	-	Reported-possibly synergistic	1
MI.2647	MT-CO1	120	A	T	123	1	gi|391224219	Pygathrix nigripes	YP_006460519	310352	674	0.148368	rs201262114	Likely benign	not_provided	G6261A	Prostate Cancer/LHON	+	-	Reported	3
MI.3124	MT-CO1	196	L	I	199	1	gi|5835487	Glis glis	NP_007512	41261	674	0.148368	rs28461189	Pathogenic	Cytochrome_c_oxidase_i_deficiency	C6489A	Therapy-Resistant Epilepsy	-	+	Reported	2
MI.7210	MT-CO3	91	V	A	91	9	gi|229772917,gi|49146242,gi|108793315,gi|109689602,gi|426405840,gi|38707577,gi|414574171,gi|108793525,gi|83309078	Macaca fascicularis,Macaca mulatta,Phascolarctos cinereus,Semnopithecus entellus,Trachypithecus vetulus,Monodon monoceros,Globicephala melas,Phalanger vestitus,Lipotes vexillifer	YP_002884232,YP_026110,YP_637016,YP_659440,YP_007024936,NP_944756,YP_007001310,YP_637068,YP_423955	9541,9544,38626,88029,54137,40151,9731,175809,118797	674	1.33531	rs587776437	Pathogenic	Leigh_syndrome	T9478C	Leigh Disease	-	+	Reported	1
MI.7590	MT-CO3	152	M	L	152	2	gi|608788075,gi|32526849	Allenopithecus nigroviridis,Hemiechinus auritus	YP_009024924,NP_871754	54135.2	674	0.296736	.	.	.	A9660C	LHON	+	-	Reported	1
MI.7905	MT-CO3	200	A	T	200	22	gi|529217355,gi|608788047,gi|529217257,gi|608788019,gi|608788075,gi|14010700,gi|211908559,gi|594448989,gi|229772917,gi|693426971,gi|49146242,gi|694136541,gi|694136555,gi|148922593,gi|107122079,gi|88766333,gi|333236158,gi|88766332,gi|471193889,gi|5835172,gi|83309078,gi|605545825	Lophocebus aterrimus,Cercopithecus diana,Erythrocebus patas,Cercopithecus mitis,Allenopithecus nigroviridis,Macaca sylvanus,Macaca thibetana,Macaca assamensis,Macaca fascicularis,Macaca arctoides,Macaca mulatta,Macaca silenus,Macaca tonkeana,Mammut americanum,Elephas maximus,Mammuthus primigenius,Mammuthus columbi,Loxodonta africana,Loxodonta cyclotis,Pongo pygmaeus,Lipotes vexillifer,Orcinus orca	YP_008379066,YP_009024898,YP_008378975,YP_009024872,YP_009024924,NP_114340,YP_002302306,YP_009019985,YP_002884232,YP_009072416,YP_026110,YP_009072456,YP_009072469,YP_001293625,YP_626373,YP_398760,YP_004464991,NP_009285,YP_007626829,NP_008231,YP_423955,YP_009022037	75566,36224,9538,36225,54135,9546,54602,9551,9541,9540,9544,54601,40843,39053,9783,37349,1027716,9785,99490,9600,118797,9733	674	3.26409	rs200613617	Conflicting_interpretations_of_pathogenicity	Leber's_optic_atrophy	G9804A	LHON	+	-	Reported	8
MI.8031	MT-CO3	219	F	L	219	115	gi|529217355,gi|5835645,gi|435855917,gi|435855952,gi|435856009,gi|435855974,gi|435856042,gi|608788047,gi|107736083,gi|156471198,gi|688074876,gi|66276037,gi|156471212,gi|529217257,gi|608788032,gi|529217215,gi|608788019,gi|608788075,gi|14010700,gi|211908559,gi|594448989,gi|229772917,gi|693426971,gi|49146242,gi|694136541,gi|694136555,gi|133755334,gi|108793315,gi|326536028,gi|322422831,gi|608788061,g…	Lophocebus aterrimus,Papio hamadryas,Papio anubis,Papio cynocephalus,Papio papio,Papio kindae,Papio ursinus,Cercopithecus diana,Chlorocebus sabaeus,Chlorocebus pygerythrus,Chlorocebus cynosuros,Chlorocebus aethiops,Chlorocebus tantalus,Erythrocebus patas,Allochrocebus lhoesti,Cercopithecus albogularis,Cercopithecus mitis,Allenopithecus nigroviridis,Macaca sylvanus,Macaca thibetana,Macaca assamens…	YP_008379066,NP_008464,YP_007316889,YP_007316902,YP_007316928,YP_007316915,YP_007316941,YP_009024898,YP_626426,YP_001427428,YP_009059465,YP_238248,YP_001427415,YP_008378975,YP_009024885,YP_008378936,YP_009024872,YP_009024924,NP_114340,YP_002302306,YP_009019985,YP_002884232,YP_009072416,YP_026110,YP_009072456,YP_009072469,NP_008607,YP_637016,YP_004300465,YP_004222618,YP_009024911,YP_008378923,YP_0…	75566,9557,9555,9556,100937,208091,36229,36224,60711,60710,460675,9534,60712,9538,100224,867370,36225,54135,9546,54602,9551,9541,9540,9544,54601,40843,9365,38626,311220,10181,9530,75569,9561,33548,164648,373033,43780,310352,54133,1194332,1194333,61621,1194334,1194336,1194335,66062,61622,224329,66063,1042121,164651,867383,54180,54181,271260,122765,9601,9590,61852,9586,61853,9580,9579,9589,9593,959…	674	17.0623	rs878853060	Likely benign	Leigh_syndrome|not_provided	T9861C	AD	+	-	Reported	1
MI.8247	MT-CO3	251	F	L	251	24	gi|529217355,gi|608788047,gi|107736083,gi|156471198,gi|688074876,gi|66276037,gi|156471212,gi|529217257,gi|608788032,gi|529217215,gi|608788019,gi|608788075,gi|14010700,gi|211908559,gi|594448989,gi|229772917,gi|693426971,gi|49146242,gi|694136541,gi|694136555,gi|608788061,gi|109689602,gi|426405840,gi|62184347	Lophocebus aterrimus,Cercopithecus diana,Chlorocebus sabaeus,Chlorocebus pygerythrus,Chlorocebus cynosuros,Chlorocebus aethiops,Chlorocebus tantalus,Erythrocebus patas,Allochrocebus lhoesti,Cercopithecus albogularis,Cercopithecus mitis,Allenopithecus nigroviridis,Macaca sylvanus,Macaca thibetana,Macaca assamensis,Macaca fascicularis,Macaca arctoides,Macaca mulatta,Macaca silenus,Macaca tonkeana,C…	YP_008379066,YP_009024898,YP_626426,YP_001427428,YP_009059465,YP_238248,YP_001427415,YP_008378975,YP_009024885,YP_008378936,YP_009024872,YP_009024924,NP_114340,YP_002302306,YP_009019985,YP_002884232,YP_009072416,YP_026110,YP_009072456,YP_009072469,YP_009024911,YP_659440,YP_007024936,YP_220686	75566,36224,60711,60710,460675,9534,60712,9538,100224,867370,36225,54135,9546,54602,9551,9541,9540,9544,54601,40843,9530,88029,54137,27675	674	3.56083	rs1556423753	Benign	Leigh_syndrome	T9957C	PEM/MELAS/NAION	-	+	Reported	8
MI.8503	MT-CYB	29	A	T	29	50	gi|108793321,gi|62184309,gi|295065551,gi|295065523,gi|5835162,gi|195952366,gi|5835148,gi|109689622,gi|470457427,gi|608788165,gi|426405804,gi|608788151,gi|426405832,gi|669017571,gi|62161266,gi|426405818,gi|475656021,gi|608788025,gi|107122085,gi|6137814,gi|81230414,gi|333236164,gi|32402538,gi|166851917,gi|21449902,gi|511347836,gi|470231400,gi|545601115,gi|475656035,gi|470235645,gi|475662373,gi|6218…	Phascolarctos cinereus,Bradypus variegatus,Symphalangus syndactylus,Hylobates pileatus,Gorilla gorilla,Gorilla gorilla gorilla,Pan paniscus,Piliocolobus badius,Procolobus verus,Trachypithecus cristatus,Trachypithecus hatinhensis,Trachypithecus francoisi,Trachypithecus shortridgei,Trachypithecus pileatus,Trachypithecus obscurus,Trachypithecus germaini,Simias concolor,Cercopithecus mitis,Elephas ma…	YP_637022,YP_220679,YP_003587317,YP_003587291,NP_008224,YP_002120670,NP_008211,YP_659498,YP_007625626,YP_009025008,YP_007024903,YP_009024995,YP_007024929,YP_009047767,YP_214952,YP_007024916,YP_007625639,YP_009024878,YP_626379,NP_009291,YP_398766,YP_004464997,NP_861488,YP_001661380,NP_659375,YP_008080757,YP_007625548,YP_008578426,YP_007626796,YP_007626809,YP_007626770,YP_220692,YP_424000,YP_008578…	38626,9355,9590,9589,9593,9595,9597,164648,373033,122765,867383,54180,1042121,164651,54181,271260,170207,36225,9783,9785,37349,1027716,9813,42325,482537,34839,61880,9430,164324,191382,1026970,27675,164528,138707,93163,30637,134510,10141,68728,424585,9649,30552,30554,139309,134600,30548,9691,161921,34886,9646	673	7.42942	rs199795644	Benign	Leber's_optic_atrophy|Leigh_syndrome	G14831A	LHON	+	-	Reported	2
MI.9030	MT-CYB	111	E	K	111	36	gi|529217459,gi|608788081,gi|608788053,gi|529217221,gi|608788025,gi|529217263,gi|608788029,gi|107736089,gi|66276043,gi|156471218,gi|435855958,gi|5835651,gi|435855923,gi|435856015,gi|435855980,gi|435856048,gi|529217207,gi|529217389,gi|608788067,gi|694136547,gi|671729101,gi|429221989,gi|529217515,gi|429221975,gi|529217137,gi|429221961,gi|394831058,gi|529217151,gi|394831075,gi|529217179,gi|529217193…	Sapajus xanthosternos,Allenopithecus nigroviridis,Cercopithecus diana,Cercopithecus albogularis,Cercopithecus mitis,Erythrocebus patas,Allochrocebus lhoesti,Chlorocebus sabaeus,Chlorocebus aethiops,Chlorocebus tantalus,Papio cynocephalus,Papio hamadryas,Papio anubis,Papio papio,Papio kindae,Papio ursinus,Cercocebus chrysogaster,Mandrillus sphinx,Cercocebus torquatus,Macaca silenus,Cheracebus luge…	YP_008379163,YP_009024930,YP_009024904,YP_008378942,YP_009024878,YP_008378981,YP_009024891,YP_626432,YP_238254,YP_001427421,YP_007316908,NP_008470,YP_007316895,YP_007316934,YP_007316921,YP_007316947,YP_008378929,YP_008379098,YP_009024917,YP_009072462,YP_009050049,YP_007183087,YP_008379215,YP_007183074,YP_008378864,YP_007183061,YP_006503756,YP_008378877,YP_006503769,YP_008378903,YP_008378916,YP_00…	174599,54135,36224,867370,36225,9538,100224,60711,9534,60712,9556,9557,9555,100937,208091,36229,75569,9561,9530,54601,210166,230833,202457,9507,9502,43147,120088,30591,37293,52231,9493,30588,9495,118797,27675,9694	673	5.34918	rs201943501	Benign	Leigh_syndrome	G15077A	DEAF	+	-	Reported	2
MI.9927	MT-CYB	251	G	S	251	31	gi|108793321,gi|5835176,gi|5835847,gi|62161153,gi|109689622,gi|470457427,gi|109689594,gi|608788165,gi|426405804,gi|608788151,gi|426405832,gi|669017571,gi|62161266,gi|426405818,gi|109689608,gi|331746992,gi|391224187,gi|391224201,gi|391224215,gi|109689580,gi|331746978,gi|391224173,gi|608788053,gi|608788029,gi|429222003,gi|529217361,gi|529217207,gi|529217389,gi|608788067,gi|14010706,gi|15079200	Phascolarctos cinereus,Pongo pygmaeus,Pongo abelii,Colobus guereza,Piliocolobus badius,Procolobus verus,Presbytis melalophos,Trachypithecus cristatus,Trachypithecus hatinhensis,Trachypithecus francoisi,Trachypithecus shortridgei,Trachypithecus pileatus,Trachypithecus obscurus,Trachypithecus germaini,Semnopithecus entellus,Rhinopithecus bieti,Rhinopithecus bieti 1 RL-2012,Rhinopithecus strykeri,Rh…	YP_637022,NP_008237,NP_007847,YP_214965,YP_659498,YP_007625626,YP_659472,YP_009025008,YP_007024903,YP_009024995,YP_007024929,YP_009047767,YP_214952,YP_007024916,YP_659446,YP_004425136,YP_006460490,YP_006460503,YP_006460516,YP_659485,YP_004425123,YP_006460477,YP_009024904,YP_009024891,YP_007183100,YP_008379072,YP_008378929,YP_008379098,YP_009024917,NP_114346,NP_149943	38626,9600,9601,33548,164648,373033,78451,122765,867383,54180,1042121,164651,54181,271260,88029,61621,1194334,1194336,1194335,61622,66062,224329,36224,100224,9565,75566,75569,9561,9530,9546,9337	673	4.60624	rs199951903	Benign/Likely_benign	Obesity|Leigh_syndrome|not_provided	G15497A	EXIT/Obesity	+	-	Reported	5
MI.10598	MT-CYB	356	V	M	356	45	gi|62161153,gi|426405804,gi|608788151,gi|62161266,gi|426405818,gi|109689608,gi|426405860,gi|391224229,gi|391224243,gi|109689566,gi|529217235,gi|331746992,gi|391224187,gi|391224201,gi|391224215,gi|109689580,gi|109689552,gi|475656021,gi|608788081,gi|608788025,gi|608788029,gi|156471204,gi|688074882,gi|66276043,gi|156471218,gi|435855958,gi|5835651,gi|435855923,gi|435856015,gi|435855980,gi|435856048,g…	Colobus guereza,Trachypithecus hatinhensis,Trachypithecus francoisi,Trachypithecus obscurus,Trachypithecus germaini,Semnopithecus entellus,Trachypithecus johnii,Pygathrix nigripes,Pygathrix cinerea 1 RL-2012,Pygathrix nemaeus,Cheirogaleus medius,Rhinopithecus bieti,Rhinopithecus bieti 1 RL-2012,Rhinopithecus strykeri,Rhinopithecus bieti 2 RL-2012,Rhinopithecus roxellana,Nasalis larvatus,Simias co…	YP_214965,YP_007024903,YP_009024995,YP_214952,YP_007024916,YP_659446,YP_007024955,YP_006460529,YP_006460542,YP_659511,YP_008378955,YP_004425136,YP_006460490,YP_006460503,YP_006460516,YP_659485,YP_659459,YP_007625639,YP_009024930,YP_009024878,YP_009024891,YP_001427434,YP_009059471,YP_238254,YP_001427421,YP_007316908,NP_008470,YP_007316895,YP_007316934,YP_007316921,YP_007316947,YP_008379072,YP_0083…	33548,867383,54180,54181,271260,88029,66063,310352,1194332,54133,9460,61621,1194334,1194336,1194335,61622,43780,170207,54135,36225,100224,60710,460675,9534,60712,9556,9557,9555,100937,208091,36229,75566,75569,54601,54602,9551,9541,9544,9540,48744,61871,9333,9293,443256,30548	673	6.68648	rs200336777	Benign	Leber's_optic_atrophy|Leigh_syndrome	G15812A	LHON	+	-	Reported/Secondary	20
MI.10827	MT-ND1	12	P	S	13	20	gi|5835168,gi|14010694,gi|529217251,gi|608788041,gi|529217349,gi|435856003,gi|435855968,gi|5835639,gi|435855911,gi|435855946,gi|435856036,gi|529217209,gi|608788013,gi|608788055,gi|529217195,gi|529217377,gi|608788031,gi|156471193,gi|688074870,gi|5835835	Pongo pygmaeus,Macaca sylvanus,Erythrocebus patas,Cercopithecus diana,Lophocebus aterrimus,Papio papio,Papio kindae,Papio hamadryas,Papio anubis,Papio cynocephalus,Papio ursinus,Cercopithecus albogularis,Cercopithecus mitis,Cercocebus torquatus,Cercocebus chrysogaster,Mandrillus sphinx,Allochrocebus lhoesti,Chlorocebus pygerythrus,Chlorocebus cynosuros,Pongo abelii	NP_008225,NP_114334,YP_008378969,YP_009024892,YP_008379060,YP_007316922,YP_007316909,NP_008458,YP_007316883,YP_007316896,YP_007316935,YP_008378930,YP_009024866,YP_009024905,YP_008378917,YP_008379086,YP_009024879,YP_001427422,YP_009059459,NP_007835	9600,9546,9538,36224,75566,100937,208091,9557,9555,9556,36229,867370,36225,9530,75569,9561,100224,60710,460675,9601	674	2.96736	.	.	.	C3340T	Encephaloneuromyopathy	+	-	Reported	2
MI.10945	MT-ND1	30	Y	C	31	5	gi|694136549,gi|529217251,gi|429221991,gi|608788069,gi|608788031	Macaca tonkeana,Erythrocebus patas,Theropithecus gelada,Allenopithecus nigroviridis,Allochrocebus lhoesti	YP_009072463,YP_008378969,YP_007183088,YP_009024918,YP_009024879	40843,9538,9565,54135,100224	674	0.74184	.	.	.	A3395G	HCM with hearing loss	-	+	Reported	2
MI.10950	MT-ND1	31	M	T	32	9	gi|5835168,gi|5835835,gi|295065539,gi|408772041,gi|295065581,gi|529217391,gi|5835821,gi|295065481,gi|295065511	Pongo pygmaeus,Pongo abelii,Symphalangus syndactylus,Nomascus gabriellae,Nomascus siki,Nomascus leucogenys,Hylobates lar,Hylobates agilis,Hylobates pileatus	NP_008225,NP_007835,YP_003587305,YP_006883018,YP_003587382,YP_008379099,NP_007822,YP_003587214,YP_003587279	9600,9601,9590,61852,9586,61853,9580,9579,9589	674	1.33531	rs201212638	Benign	Leigh_syndrome	T3398C	DMDF+HCM/GDM/possibly LVNC cardiomyopathy-associated	+	-	Reported	5
MI.10998	MT-ND1	39	V	I	40	360	gi|5835765,gi|21449974,gi|346506158,gi|109156442,gi|32526829,gi|404333668,gi|570700280,gi|7580464,gi|32526815,gi|62161166,gi|669032192,gi|608787901,gi|42632230,gi|669026549,gi|5836031,gi|598324354,gi|605545819,gi|38707535,gi|557948169,gi|222839832,gi|223471634,gi|223471648,gi|222838743,gi|222839861,gi|426405764,gi|470233274,gi|426405946,gi|426405960,gi|222839818,gi|426405918,gi|223471662,gi|41457…	Orycteropus afer,Manis tetradactyla,Manis pentadactyla,Galemys pyrenaicus,Urotrichus talpoides,Uropsilus sp. 1 FT-2014,Uropsilus soricipes,Talpa europaea,Mogera wogura,Crocidura russula,Suncus murinus,Blarinella quadraticauda,Sorex unguiculatus,Anourosorex squamipes,Hippopotamus amphibius,Tapirus indicus,Orcinus orca,Lagenorhynchus albirostris,Tursiops australis,Tursiops aduncus,Stenella attenuat…	NP_008575,NP_659313,YP_004849377,YP_654262,NP_871761,YP_006702485,YP_008993942,NP_037649,NP_871774,YP_214848,YP_009049196,YP_009024582,NP_976113,YP_009048666,NP_008790,YP_009020922,YP_009022031,NP_944737,YP_008802649,YP_002587047,YP_002586881,YP_002587060,YP_002586975,YP_002587086,YP_007024865,YP_007626004,YP_007025034,YP_007025047,YP_002587034,YP_007025008,YP_002587099,YP_007001304,YP_007024878,…	9818,73815,143292,202257,106106,1536768,182671,9375,62295,36802,9378,1159882,62275,127560,9833,9802,9733,27610,1086039,79784,9735,9739,9737,103584,82174,103583,48747,682059,103600,103592,83653,9731,38241,103596,40151,9742,34892,48742,48752,9760,48744,27616,48708,74394,9755,27615,118797,27602,160595,302098,255217,33556,9767,9764,9769,9773,9770,255365,9771,9768,439323,9894,1088033,37181,59531,9962,…	674	53.4125	.	.	.	G3421A	MIDD	+	-	Reported	2
MI.11103	MT-ND1	56	F	L	57	1	gi|608788031	Allochrocebus lhoesti	YP_009024879	100224	674	0.148368	.	.	.	T3472C	LHON	+	-	Reported	7
MI.11461	MT-ND1	113	V	A	114	3	gi|21449890,gi|156471193,gi|688074870	Galeopterus variegatus,Chlorocebus pygerythrus,Chlorocebus cynosuros	NP_659363,YP_001427422,YP_009059459	482537,60710,460675	674	0.445104	rs878991470	.	.	T3644C	BD-associated	.	.	Reported	3
MI.11574	MT-ND1	132	A	T	133	1	gi|5835168	Pongo pygmaeus	NP_008225	9600	674	0.148368	rs397515508	Pathogenic	Abnormal_electroretinogram|Visual_loss|Leber's_optic_atrophy|Optic_neuropathy	G3700A	LHON	+	-	Cfrm	5
MI.11645	MT-ND1	144	V	I	145	6	gi|304322881,gi|529217335,gi|5835168,gi|14010694,gi|5835835,gi|408772041	Lepilemur hubbardorum,Lepilemur ruficaudatus,Pongo pygmaeus,Macaca sylvanus,Pongo abelii,Nomascus gabriellae	YP_003856721,YP_008379047,NP_008225,NP_114334,NP_007835,YP_006883018	756882,78866,9600,9546,9601,61852	674	0.890208	rs201513497	Benign	Leigh_syndrome	G3736A	LHON	.	.	Reported	2
MI.11768	MT-ND1	164	T	A	165	18	gi|9653260,gi|115494678,gi|470231486,gi|187250363,gi|313768476,gi|62184299,gi|109689582,gi|391224189,gi|391224203,gi|391224161,gi|331746980,gi|391224175,gi|109689568,gi|331746966,gi|109689554,gi|391224231,gi|391224245,gi|5835835	Physeter catodon,Callorhinus ursinus,Hyaena hyaena,Panthera tigris,Panthera tigris amoyensis,Bradypus variegatus,Presbytis melalophos,Rhinopithecus strykeri,Rhinopithecus bieti 2 RL-2012,Rhinopithecus brelichi,Rhinopithecus bieti,Rhinopithecus bieti 1 RL-2012,Rhinopithecus roxellana,Rhinopithecus avunculus,Pygathrix nemaeus,Pygathrix cinerea 1 RL-2012,Pygathrix cinerea 2 RL-2012,Pongo abelii	NP_062467,YP_778682,YP_007625653,YP_001874853,YP_004062153,YP_220667,YP_659460,YP_006460491,YP_006460504,YP_006460465,YP_004425124,YP_006460478,YP_659473,YP_004425111,YP_659499,YP_006460530,YP_006460543,NP_007835	9755,34884,95912,9694,253258,9355,78451,1194336,1194335,224329,61621,1194334,61622,66062,54133,1194332,1194333,9601	674	2.67062	rs28357970	Benign	Leigh_syndrome|Dystonia,_adult-onset|not_provided	A3796G	Adult-Onset Dystonia	-	+	Reported	4
MI.11916	MT-ND1	187	I	T	188	67	gi|475655894,gi|511349009,gi|38707585,gi|476409098,gi|148922587,gi|6137802,gi|471193883,gi|107122073,gi|81230402,gi|333236152,gi|511657449,gi|14602226,gi|62184341,gi|545601103,gi|126215502,gi|426405792,gi|608788139,gi|426405806,gi|608788153,gi|62161254,gi|426405820,gi|669017564,gi|109689582,gi|109689596,gi|426405834,gi|426405848,gi|391224189,gi|391224203,gi|391224161,gi|331746980,gi|391224175,gi|…	Hyemoschus aquaticus,Neophocaena phocaenoides,Pontoporia blainvillei,Tragelaphus strepsiceros,Mammut americanum,Loxodonta africana,Loxodonta cyclotis,Elephas maximus,Mammuthus primigenius,Mammuthus columbi,Coendou insidiosus,Cephalopachus bancanus,Choloepus didactylus,Desmodus rotundus,Anomalurus sp. GP-2005,Trachypithecus hatinhensis,Trachypithecus francoisi,Trachypithecus germaini,Trachypithecu…	YP_007626238,YP_008082921,NP_944724,YP_007626732,YP_001293619,NP_009279,YP_007626823,YP_626367,YP_398754,YP_004464985,YP_008080758,NP_148738,YP_220680,YP_008578414,YP_001054750,YP_007024891,YP_009024983,YP_007024904,YP_009024996,YP_214940,YP_007024917,YP_009047755,YP_659460,YP_659434,YP_007024930,YP_007024943,YP_006460491,YP_006460504,YP_006460465,YP_004425124,YP_006460478,YP_659473,YP_004425111,…	666915,34892,48723,9946,39053,9785,99490,9783,37349,1027716,190504,9477,27675,9430,359030,867383,54180,271260,122765,54181,1042121,164651,78451,88029,54137,66063,1194336,1194335,224329,61621,1194334,61622,66062,54133,1194332,1194333,310352,43780,170207,54601,40843,9546,9541,9544,9540,9538,36224,75566,9565,100937,208091,9557,9555,9556,36229,867370,36225,9530,75569,9561,54135,100224,60711,60710,460…	674	9.94065	rs200479541	Benign	Leigh_syndrome	T3866C	LHON+ limb claudication	.	.	Reported	5
MI.12193	MT-ND1	230	N	S	231	1	gi|159524391	Melursus ursinus	YP_001542742	9636	674	0.148368	.	.	.	A3995G	MELAS	.	.	Reported	2
MI.12262	MT-ND1	240	T	M	241	20	gi|56548692,gi|5835168,gi|109689596,gi|426405848,gi|391224189,gi|391224203,gi|391224161,gi|331746980,gi|391224175,gi|109689568,gi|331746966,gi|5835835,gi|408772041,gi|295065581,gi|529217391,gi|5835821,gi|295065481,gi|295065511,gi|5835155,gi|195952355	Notoryctes typhlops,Pongo pygmaeus,Semnopithecus entellus,Trachypithecus johnii,Rhinopithecus strykeri,Rhinopithecus bieti 2 RL-2012,Rhinopithecus brelichi,Rhinopithecus bieti,Rhinopithecus bieti 1 RL-2012,Rhinopithecus roxellana,Rhinopithecus avunculus,Pongo abelii,Nomascus gabriellae,Nomascus siki,Nomascus leucogenys,Hylobates lar,Hylobates agilis,Hylobates pileatus,Gorilla gorilla,Gorilla gori…	YP_161247,NP_008225,YP_659434,YP_007024943,YP_006460491,YP_006460504,YP_006460465,YP_004425124,YP_006460478,YP_659473,YP_004425111,NP_007835,YP_006883018,YP_003587382,YP_008379099,NP_007822,YP_003587214,YP_003587279,NP_008212,YP_002120659	37699,9600,88029,66063,1194336,1194335,224329,61621,1194334,61622,66062,9601,61852,9586,61853,9580,9579,9589,9593,9595	674	2.96736	rs397515509	Pathogenic	Leber's_optic_atrophy	.	.	.	.	.	.
MI.12476	MT-ND1	276	A	T	277	56	gi|470231388,gi|5835168,gi|426405792,gi|608788139,gi|426405806,gi|608788153,gi|62161254,gi|426405820,gi|669017564,gi|109689582,gi|62161141,gi|109689610,gi|470457415,gi|109689596,gi|426405834,gi|426405848,gi|391224189,gi|391224203,gi|391224161,gi|331746980,gi|391224175,gi|109689568,gi|331746966,gi|109689554,gi|391224231,gi|391224245,gi|391224217,gi|109689540,gi|475656009,gi|694136535,gi|694136549,…	Spalacopus cyanus,Pongo pygmaeus,Trachypithecus hatinhensis,Trachypithecus francoisi,Trachypithecus germaini,Trachypithecus cristatus,Trachypithecus obscurus,Trachypithecus shortridgei,Trachypithecus pileatus,Presbytis melalophos,Colobus guereza,Piliocolobus badius,Procolobus verus,Semnopithecus entellus,Trachypithecus vetulus,Trachypithecus johnii,Rhinopithecus strykeri,Rhinopithecus bieti 2 RL-…	YP_007625536,NP_008225,YP_007024891,YP_009024983,YP_007024904,YP_009024996,YP_214940,YP_007024917,YP_009047755,YP_659460,YP_214953,YP_659486,YP_007625614,YP_659434,YP_007024930,YP_007024943,YP_006460491,YP_006460504,YP_006460465,YP_004425124,YP_006460478,YP_659473,YP_004425111,YP_659499,YP_006460530,YP_006460543,YP_006460517,YP_659447,YP_007625627,YP_009072450,YP_009072463,YP_002884226,YP_0083789…	61880,9600,867383,54180,271260,122765,54181,1042121,164651,78451,33548,164648,373033,88029,54137,66063,1194336,1194335,224329,61621,1194334,61622,66062,54133,1194332,1194333,310352,43780,170207,54601,40843,9541,9538,36224,75566,208091,867370,36225,9530,75569,9561,54135,100224,60710,460675,9534,60712,9601,9590,61852,9586,61853,9580,9579,9589,9597	674	8.30861	rs1057520201	Conflicting_interpretations_of_pathogenicity	Leigh_syndrome|not_provided	G4132A	NAION-associated	+	-	Reported	2
MI.13113	MT-ND2	57	I	M	60	2	gi|11994078,gi|187373155	Echinops telfairi,Mus terricolor	NP_072058,YP_001876470	9371.25	674	0.296736	rs387906426	Benign	Leber's_optic_atrophy	C4640A	LHON/epilepsy	+	-	Reported	8
MI.13531	MT-ND2	122	T	A	127	1	gi|322422834	Heterocephalus glaber	YP_004222613	10181	674	0.148368	rs386419995	Benign	Leigh_syndrome	A4833G	Diabetes helper mutation,AD,PD	+	-	Reported,haplogroup G marker	3
MI.14834	MT-ND2	328	T	M	338	1	gi|529217294	Hapalemur griseus	YP_008379009	13557	674	0.148368	rs1556422991	Likely_benign	Leigh_syndrome	C5452T	Progressive Encephalomyopathy	+	-	Reported	2
MI.15020	MT-ND3	10	N	D	12	1	gi|194277537	Propithecus coquereli	YP_002004588	379532	675	0.148148	rs28358274	Benign	Leigh_syndrome	A10086G	Hypertensive end-stage renal disease	+	-	Reported	4
MI.15348	MT-ND3	60	I	T	62	1	gi|159524398	Melursus ursinus	YP_001542749	9636	675	0.148148	rs1556423787	Benign	Leber's_optic_atrophy|Leigh_syndrome	T10237C	LHON	+	-	Reported	3
MI.23991	MT-ND6	33	I	V	35	87	gi|229925766,gi|5836070,gi|18077894,gi|54112097,gi|108793320,gi|108793292,gi|5835049,gi|56548745,gi|56548773,gi|13786597,gi|56548717,gi|15079201,gi|108793530,gi|45686006,gi|45685703,gi|56548759,gi|83309042,gi|408772459,gi|56548731,gi|221145616,gi|56548689,gi|56548675,gi|5835371,gi|5835832,gi|295065522,gi|295065592,gi|408772052,gi|529217402,gi|295065492,gi|295065550,gi|391224228,gi|109689565,gi|39…	Coelodonta antiquitatis,Ornithorhynchus anatinus,Tachyglossus aculeatus,Zaglossus bruijni,Phascolarctos cinereus,Distoechurus pennatus,Didelphis virginiana,Metachirus nudicaudatus,Macrotis lagotis,Isoodon macrourus,Perameles gunnii,Trichosurus vulpecula,Phalanger vestitus,Caenolestes fuliginosus,Dromiciops gliroides,Sminthopsis douglasi,Sminthopsis crassicaudata,Sarcophilus harrisii,Tarsipes rost…	YP_002887583,NP_008054,NP_542241,YP_122154,YP_637021,YP_637177,NP_007106,YP_161180,YP_161232,NP_112662,YP_161245,NP_149942,YP_637073,YP_003711,YP_003685,YP_161193,YP_423986,YP_006883665,YP_161206,YP_002519883,YP_161219,YP_161284,NP_007405,NP_007833,YP_003587290,YP_003587393,YP_006883029,YP_008379110,YP_003587225,YP_003587316,YP_006460528,YP_659510,YP_006460554,YP_008378954,YP_006460541,YP_659458,…	222863,9258,9261,33543,38626,38614,9267,42725,92651,37698,37737,9337,175809,37696,33562,90758,9301,9305,38632,55782,9333,9310,9319,9580,9589,9586,61852,61853,9579,9590,310352,54133,1194333,9460,1194332,43780,170207,61622,224329,66062,61621,1194334,1194336,1194335,33548,164648,54135,9538,100224,867370,36225,36224,75566,100937,9557,9555,9556,208091,36229,54602,9551,75569,9561,9530,230833,210166,951…	673	12.9272	rs386829219	.	.	T14577C	MIDM	-	+	Reported	1
MI.23790	MT-ND6	64	M	V	66	1	gi|570700671	Meriones unguiculatus	YP_008994666	10047	673	0.148588	rs199476104	Pathogenic|Pathogenic|Likely pathogenic	Leber's_optic_atrophy|Leigh_syndrome|not_provided	T14484C	LHON	+	+	Cfrm	170
MI.23726	MT-ND6	74	A	V	76	1	gi|120944014	Ursus thibetanus mupinensis	YP_973113	262110	673	0.148588	rs199476107	Pathogenic	Juvenile_myopathy,_encephalopathy,_lactic_acidosis_AND_stroke	G14453A	MELAS	-	+	Reported	6
MI.23498	MT-ND6	112	V	M	116	5	gi|5835133,gi|608788066,gi|359422092,gi|15079229,gi|107736039	Pan troglodytes,Cercocebus torquatus,Myodes regulus,Microtus kikuchii,Microtus levis	NP_008197,YP_009024916,YP_004935503,NP_149968,YP_626405	9598,9530,82464,100899,537919	673	0.742942	.	.	.	C14340T	SNHL	+	-	Reported	2
MI.23468	MT-ND6	117	N	D	126	6	gi|608788164,gi|359422106,gi|372290843,gi|226464100,gi|575670461,gi|317097105	Trachypithecus cristatus,Apodemus agrarius,Apodemus chejuensis,Rattus praetor,Rattus niobe,Rattus lutreolus	YP_009025007,YP_004935516,YP_005087606,YP_002791222,YP_008999721,YP_004123241	122765,39030,754351,349711,472762,472760	673	0.89153	rs397515505	Pathogenic	Leber's_optic_atrophy	T14325C	LHON	+	-	Reported	3
MI.23451	MT-ND6	119	N	D	128	1	gi|383931139	Apodemus chevrieri	YP_006073055	129246	673	0.148588	rs199476110	Benign	Leigh_syndrome|Parkinson_disease_6,_autosomal_recessive_early-onset	T14319C	PD,early onset	+	-	Reported	3
MI.23368	MT-ND6	132	S	L	143	8	gi|529217262,gi|608788052,gi|429222002,gi|435856014,gi|270267548,gi|15079229,gi|400201880,gi|594448733	Erythrocebus patas,Cercopithecus diana,Theropithecus gelada,Papio papio,Eothenomys chinensis,Microtus kikuchii,Marmota himalayana,Ratufa bicolor	YP_008378980,YP_009024903,YP_007183099,YP_007316933,YP_003331234,NP_149968,YP_006576332,YP_009019451	9538,36224,9565,100937,577681,100899,93163,226822	673	1.18871	rs869025187	Uncertain_significance	Leber's_optic_atrophy|Leigh_syndrome	G14279A	LHON	+	-	Reported	3
