# Supplementary material for: MitImpact 3: modeling the residue interaction network of the Respiratory Chain subunits
Source: Nucleic Acids Res. 2020 Dec 9;49(D1):D1282–8. doi: 10.1093/nar/gkaa1032 (PMC7779045; doi:10.1093/nar/gkaa1032)
Supplement: gkaa1032_Supplemental_Files [file gkaa1032_supplemental_files.zip › Supplementary_Data_3.xlsx]

## Sheet: guide
Worksheet 1	cov inter	Covariation scores of the inter-protein site pairs
Worksheet 2	cov intra	Covariation scores of the intra-protein site pairs
Worksheet 3	cov common	Inter- and intra-protein pairs identified by mfDCA and cMI
Worksheet 4	comp inter	Compensated site couples between proteins. Columns H-K shows ΔΔG values for double mutants and each single mutant with respect to wild type reference. [other columns to delete?]
Worksheet 5	comp intra	Compensated site couples within proteins. Columns D-G shows ΔΔG values for double mutants and each single mutant with respect to wild type reference. [other columns to delete?]
Worksheet 6	comp interface	Compensated intra-protein site couples, located at interface regions with other OXPHOS subunits. Columns H-K shows ΔΔG values for double mutants and each single mutant with respect to wild type reference. [other columns to delete?]
Worksheet 7	reported	Compensated inter-, intra- and interface couples with at least one reported member (i.e., amino acid variant reported in MITOMAP or dbSNP resources with a functional significance).

## Sheet: cov inter
Site A	Site B	Protein A	Protein B	ICOMS method	Score
168	346	ND1	ND2	mfDCA	61.56
275	308	ND1	ND2	mfDCA	54.91
156	60	ND1	ND2	mfDCA	53.5
128	234	ND1	ND2	mfDCA	53.48
242	8	ND1	ND2	mfDCA	53.08
17	72	ND1	ND2	mfDCA	52.87
275	92	ND1	ND2	mfDCA	52.01
318	224	ND1	ND2	mfDCA	49.94
128	235	ND1	ND2	mfDCA	49.81
251	53	ND1	ND2	mfDCA	47.19
128	68	ND1	ND2	mfDCA	47.13
189	106	ND1	ND2	mfDCA	46.87
117	212	ND1	ND2	mfDCA	46.43
17	246	ND1	ND2	mfDCA	46.13
168	331	ND1	ND2	mfDCA	45.54
178	130	ND1	ND2	mfDCA	44.32
270	281	ND1	ND2	mfDCA	43.14
210	275	ND1	ND2	mfDCA	42.72
201	178	ND1	ND2	mfDCA	42.27
30	190	ND1	ND2	mfDCA	42.17
210	95	ND1	ND2	mfDCA	42.14
153	163	ND1	ND2	mfDCA	41.45
314	285	ND1	ND2	mfDCA	39.97
219	76	ND1	ND2	mfDCA	39.9
189	300	ND1	ND2	mfDCA	39.89
70	212	ND1	ND2	mfDCA	38.45
30	239	ND1	ND2	mfDCA	37.66
126	241	ND1	ND2	mfDCA	37.23
148	220	ND1	ND2	mfDCA	37.03
49	239	ND1	ND2	mfDCA	37.02
288	51	ND1	ND2	mfDCA	36.96
277	272	ND1	ND2	mfDCA	36.5
49	190	ND1	ND2	mfDCA	36.23
13	275	ND1	ND2	mfDCA	36.16
102	315	ND1	ND2	mfDCA	36.13
186	264	ND1	ND2	mfDCA	35.96
310	235	ND1	ND2	mfDCA	35.94
174	246	ND1	ND2	mfDCA	35.89
239	73	ND1	ND2	mfDCA	35.84
107	237	ND1	ND2	mfDCA	35.33
288	176	ND1	ND2	mfDCA	35
219	337	ND1	ND2	mfDCA	34.94
245	9	ND1	ND2	mfDCA	34.67
61	218	ND1	ND2	mfDCA	34.61
186	290	ND1	ND2	mfDCA	34.6
154	91	ND1	ND2	mfDCA	34.15
182	119	ND1	ND2	mfDCA	33.98
166	68	ND1	ND2	mfDCA	33.94
270	92	ND1	ND2	mfDCA	33.76
187	13	ND1	ND2	mfDCA	33.51
186	39	ND1	ND2	mfDCA	33.48
45	7	ND1	ND2	mfDCA	33.28
302	95	ND1	ND2	mfDCA	33.21
223	282	ND1	ND2	mfDCA	32.95
163	282	ND1	ND2	mfDCA	32.94
186	269	ND1	ND2	mfDCA	32.93
153	64	ND1	ND2	mfDCA	32.85
177	93	ND1	ND2	mfDCA	32.58
304	139	ND1	ND2	mfDCA	32.53
309	288	ND1	ND2	mfDCA	32.49
102	179	ND1	ND2	mfDCA	32.48
17	282	ND1	ND2	mfDCA	32.4
92	193	ND1	ND2	mfDCA	32.35
288	49	ND1	ND2	mfDCA	31.87
3	178	ND1	ND2	mfDCA	31.86
126	308	ND1	ND2	mfDCA	31.67
223	246	ND1	ND2	mfDCA	31.58
84	82	ND1	ND2	mfDCA	31.55
237	262	ND1	ND2	mfDCA	31.34
61	223	ND1	ND2	mfDCA	31.3
249	80	ND1	ND2	mfDCA	30.84
85	48	ND1	ND2	mfDCA	30.75
186	134	ND1	ND2	mfDCA	30.57
95	193	ND1	ND2	mfDCA	30.26
148	282	ND1	ND2	mfDCA	30.23
261	326	ND1	ND2	mfDCA	29.65
153	164	ND1	ND2	mfDCA	29.65
263	319	ND1	ND2	mfDCA	29.29
312	65	ND1	ND2	mfDCA	29.25
310	140	ND1	ND2	mfDCA	29.17
250	270	ND1	ND2	mfDCA	29.11
248	205	ND1	ND2	mfDCA	28.95
61	19	ND1	ND2	mfDCA	28.76
126	281	ND1	ND2	mfDCA	28.74
45	36	ND1	ND2	mfDCA	28.66
186	266	ND1	ND2	mfDCA	28.55
6	190	ND1	ND2	mfDCA	28.43
39	89	ND1	ND2	mfDCA	27.67
189	265	ND1	ND2	mfDCA	27.56
174	88	ND1	ND2	mfDCA	27.44
61	207	ND1	ND2	mfDCA	27.42
154	79	ND1	ND2	mfDCA	27.42
92	192	ND1	ND2	mfDCA	27.42
105	40	ND1	ND2	mfDCA	27.39
73	73	ND1	ND2	mfDCA	27.39
15	302	ND1	ND2	mfDCA	27.37
15	37	ND1	ND2	mfDCA	27.14
210	317	ND1	ND2	mfDCA	27
212	73	ND1	ND2	mfDCA	26.91
156	207	ND1	ND2	mfDCA	26.79
210	278	ND1	ND2	mfDCA	26.75
222	282	ND1	ND2	mfDCA	26.74
296	173	ND1	ND2	mfDCA	26.7
62	321	ND1	ND2	mfDCA	26.65
7	205	ND1	ND2	mfDCA	26.62
110	301	ND1	ND2	mfDCA	26.47
156	50	ND1	ND2	mfDCA	26.47
251	311	ND1	ND2	mfDCA	26.45
212	65	ND1	ND2	mfDCA	26.29
222	246	ND1	ND2	mfDCA	26.23
95	192	ND1	ND2	mfDCA	26.19
95	191	ND1	ND2	mfDCA	26.12
89	178	ND1	ND2	mfDCA	26.11
231	33	ND1	ND2	mfDCA	26.1
80	262	ND1	ND2	mfDCA	26.09
216	146	ND1	ND2	mfDCA	26.06
30	245	ND1	ND2	mfDCA	26
237	275	ND1	ND2	mfDCA	25.92
251	187	ND1	ND2	mfDCA	25.84
150	223	ND1	ND2	mfDCA	25.84
83	129	ND1	ND2	mfDCA	25.69
277	215	ND1	ND2	mfDCA	25.54
92	191	ND1	ND2	mfDCA	25.54
107	64	ND1	ND2	mfDCA	25.47
161	18	ND1	ND2	mfDCA	25.45
77	93	ND1	ND2	mfDCA	25.43
199	111	ND1	ND2	mfDCA	25.39
256	147	ND1	ND2	mfDCA	25.37
253	128	ND1	ND2	mfDCA	25.32
2	102	ND1	ND2	mfDCA	25.25
152	50	ND1	ND2	mfDCA	25.22
245	336	ND1	ND2	mfDCA	25.2
317	294	ND1	ND2	mfDCA	25.05
166	199	ND1	ND2	mfDCA	25.02
155	79	ND1	ND3	mfDCA	83.82
270	22	ND1	ND3	mfDCA	50.39
239	115	ND1	ND3	mfDCA	49.88
286	110	ND1	ND3	mfDCA	49.14
231	45	ND1	ND3	mfDCA	43.06
196	110	ND1	ND3	mfDCA	42.27
287	70	ND1	ND3	mfDCA	40.69
277	89	ND1	ND3	mfDCA	40.63
83	55	ND1	ND3	mfDCA	40.37
99	110	ND1	ND3	mfDCA	39.02
306	108	ND1	ND3	mfDCA	38.87
286	109	ND1	ND3	mfDCA	38.8
128	45	ND1	ND3	mfDCA	38.66
96	60	ND1	ND3	mfDCA	38.4
314	99	ND1	ND3	mfDCA	37.4
305	10	ND1	ND3	mfDCA	37.05
318	46	ND1	ND3	mfDCA	36.39
275	16	ND1	ND3	mfDCA	34.39
181	84	ND1	ND3	mfDCA	34.2
3	79	ND1	ND3	mfDCA	33.63
252	94	ND1	ND3	mfDCA	33.61
46	45	ND1	ND3	mfDCA	33.28
259	85	ND1	ND3	mfDCA	33.03
156	45	ND1	ND3	mfDCA	32.98
241	9	ND1	ND3	mfDCA	32.05
113	58	ND1	ND3	mfDCA	31.44
246	69	ND1	ND3	mfDCA	31.37
292	9	ND1	ND3	mfDCA	31.11
269	3	ND1	ND3	mfDCA	31.1
87	114	ND1	ND3	mfDCA	31.05
299	99	ND1	ND3	mfDCA	30.94
61	96	ND1	ND3	mfDCA	30.83
94	17	ND1	ND3	mfDCA	30.82
258	94	ND1	ND3	mfDCA	30.64
99	109	ND1	ND3	mfDCA	30.15
166	109	ND1	ND3	mfDCA	30.11
161	92	ND1	ND3	mfDCA	29.83
23	74	ND1	ND3	mfDCA	29.51
237	36	ND1	ND3	mfDCA	29.22
317	5	ND1	ND3	mfDCA	29.01
93	2	ND1	ND3	mfDCA	28.87
186	78	ND1	ND3	mfDCA	28.86
4	87	ND1	ND3	mfDCA	28.71
304	74	ND1	ND3	mfDCA	28.43
216	86	ND1	ND3	mfDCA	28.1
126	22	ND1	ND3	mfDCA	27.67
256	4	ND1	ND3	mfDCA	27.66
248	4	ND1	ND3	mfDCA	27.5
196	109	ND1	ND3	mfDCA	27.23
294	90	ND1	ND3	mfDCA	27.07
317	15	ND1	ND3	mfDCA	26.68
170	97	ND1	ND3	mfDCA	26.57
130	86	ND1	ND3	mfDCA	26.44
240	80	ND1	ND3	mfDCA	26.05
76	87	ND1	ND3	mfDCA	26.02
217	27	ND1	ND3	mfDCA	25.92
280	34	ND1	ND3	mfDCA	25.87
11	22	ND1	ND3	mfDCA	25.8
23	94	ND1	ND3	mfDCA	25.62
13	78	ND1	ND3	mfDCA	25.54
318	49	ND1	ND3	mfDCA	25.24
21	36	ND1	ND3	mfDCA	25.17
172	94	ND1	ND3	mfDCA	25.16
87	109	ND1	ND3	mfDCA	25.11
18	3	ND1	ND3	mfDCA	25.11
251	16	ND1	ND3	mfDCA	25
302	23	ND1	ND3	mfDCA	24.8
269	9	ND1	ND3	mfDCA	24.8
248	103	ND1	ND3	mfDCA	24.7
130	88	ND1	ND3	mfDCA	24.61
245	79	ND1	ND3	mfDCA	24.59
2	85	ND1	ND3	mfDCA	24.46
147	35	ND1	ND3	mfDCA	24.37
67	48	ND1	ND3	mfDCA	24.36
266	22	ND1	ND3	mfDCA	24.25
116	20	ND1	ND3	mfDCA	24.22
170	86	ND1	ND3	mfDCA	24.1
304	64	ND1	ND3	mfDCA	24.07
311	26	ND1	ND3	mfDCA	23.92
144	10	ND1	ND3	mfDCA	23.8
163	60	ND1	ND3	mfDCA	23.78
13	26	ND1	ND3	mfDCA	23.72
234	16	ND1	ND3	mfDCA	23.6
27	52	ND1	ND3	mfDCA	23.6
237	80	ND1	ND3	mfDCA	23.49
20	14	ND1	ND3	mfDCA	23.44
42	75	ND1	ND3	mfDCA	23.37
245	98	ND1	ND3	mfDCA	23.37
80	46	ND1	ND3	mfDCA	23.34
250	2	ND1	ND3	mfDCA	23.32
249	35	ND1	ND3	mfDCA	23.3
221	6	ND1	ND3	mfDCA	23.28
313	83	ND1	ND3	mfDCA	23.28
237	48	ND1	ND3	mfDCA	23.19
163	8	ND1	ND3	mfDCA	23.11
74	85	ND1	ND3	mfDCA	22.97
85	85	ND1	ND3	mfDCA	22.89
72	88	ND1	ND3	mfDCA	22.82
182	29	ND1	ND3	mfDCA	22.78
266	92	ND1	ND3	mfDCA	22.72
16	12	ND1	ND3	mfDCA	22.67
145	100	ND1	ND3	mfDCA	22.65
181	98	ND1	ND3	mfDCA	22.6
222	80	ND1	ND3	mfDCA	22.57
166	100	ND1	ND3	mfDCA	22.57
167	90	ND1	ND3	mfDCA	22.34
103	94	ND1	ND3	mfDCA	22.32
116	13	ND1	ND3	mfDCA	22.31
286	15	ND1	ND3	mfDCA	22.24
42	96	ND1	ND3	mfDCA	22.14
269	11	ND1	ND3	mfDCA	22.13
70	97	ND1	ND3	mfDCA	22.03
5	1	ND1	ND3	mfDCA	22
234	7	ND1	ND3	mfDCA	21.82
266	26	ND1	ND3	mfDCA	21.81
110	92	ND1	ND3	mfDCA	21.81
73	115	ND1	ND3	mfDCA	21.8
240	49	ND1	ND3	mfDCA	21.71
102	88	ND1	ND3	mfDCA	21.69
133	108	ND1	ND3	mfDCA	21.69
92	86	ND1	ND3	mfDCA	21.67
302	79	ND1	ND3	mfDCA	21.6
162	88	ND1	ND3	mfDCA	21.55
110	88	ND1	ND3	mfDCA	21.51
106	17	ND1	ND3	mfDCA	21.5
186	332	ND1	ND4	mfDCA	60.34
251	307	ND1	ND4	mfDCA	57.32
112	297	ND1	ND4	mfDCA	55.69
107	297	ND1	ND4	mfDCA	55.3
186	132	ND1	ND4	mfDCA	54.31
182	301	ND1	ND4	mfDCA	53.45
147	416	ND1	ND4	mfDCA	47.98
286	69	ND1	ND4	mfDCA	43.46
210	362	ND1	ND4	mfDCA	43.45
182	368	ND1	ND4	mfDCA	41.77
305	51	ND1	ND4	mfDCA	41.56
300	55	ND1	ND4	mfDCA	41.38
182	9	ND1	ND4	mfDCA	40.7
2	13	ND1	ND4	mfDCA	40.55
210	455	ND1	ND4	mfDCA	38.32
64	86	ND1	ND4	mfDCA	38.19
116	367	ND1	ND4	mfDCA	38.15
99	69	ND1	ND4	mfDCA	37.35
196	69	ND1	ND4	mfDCA	36.68
154	81	ND1	ND4	mfDCA	36.51
212	16	ND1	ND4	mfDCA	36.33
212	138	ND1	ND4	mfDCA	36.29
210	62	ND1	ND4	mfDCA	35.3
117	256	ND1	ND4	mfDCA	35.23
269	333	ND1	ND4	mfDCA	34.93
270	421	ND1	ND4	mfDCA	34.8
14	177	ND1	ND4	mfDCA	34.49
116	275	ND1	ND4	mfDCA	34.2
229	50	ND1	ND4	mfDCA	34.18
302	147	ND1	ND4	mfDCA	34.05
277	209	ND1	ND4	mfDCA	33.33
153	86	ND1	ND4	mfDCA	33.09
276	439	ND1	ND4	mfDCA	33.07
277	184	ND1	ND4	mfDCA	33.06
302	43	ND1	ND4	mfDCA	32.94
305	367	ND1	ND4	mfDCA	32.89
250	282	ND1	ND4	mfDCA	32.8
307	336	ND1	ND4	mfDCA	32.65
244	105	ND1	ND4	mfDCA	32.17
160	436	ND1	ND4	mfDCA	31.96
45	449	ND1	ND4	mfDCA	31.91
223	336	ND1	ND4	mfDCA	31.77
53	368	ND1	ND4	mfDCA	31.75
7	50	ND1	ND4	mfDCA	31.64
260	59	ND1	ND4	mfDCA	31.47
92	253	ND1	ND4	mfDCA	30.95
276	326	ND1	ND4	mfDCA	30.92
269	90	ND1	ND4	mfDCA	30.68
258	213	ND1	ND4	mfDCA	30.44
256	88	ND1	ND4	mfDCA	30.24
275	70	ND1	ND4	mfDCA	30.21
307	88	ND1	ND4	mfDCA	30.09
212	48	ND1	ND4	mfDCA	30.03
4	177	ND1	ND4	mfDCA	29.97
287	297	ND1	ND4	mfDCA	29.97
73	377	ND1	ND4	mfDCA	29.79
239	343	ND1	ND4	mfDCA	29.62
76	47	ND1	ND4	mfDCA	29.52
311	62	ND1	ND4	mfDCA	29.46
6	361	ND1	ND4	mfDCA	29.37
263	213	ND1	ND4	mfDCA	29.25
119	429	ND1	ND4	mfDCA	29.24
199	344	ND1	ND4	mfDCA	29.15
30	199	ND1	ND4	mfDCA	29.05
307	153	ND1	ND4	mfDCA	29
186	167	ND1	ND4	mfDCA	28.74
230	234	ND1	ND4	mfDCA	28.71
212	47	ND1	ND4	mfDCA	28.44
287	132	ND1	ND4	mfDCA	28.35
17	352	ND1	ND4	mfDCA	28.28
276	313	ND1	ND4	mfDCA	28.03
286	171	ND1	ND4	mfDCA	28.02
126	333	ND1	ND4	mfDCA	27.98
114	341	ND1	ND4	mfDCA	27.91
68	361	ND1	ND4	mfDCA	27.82
222	336	ND1	ND4	mfDCA	27.63
270	35	ND1	ND4	mfDCA	27.54
231	96	ND1	ND4	mfDCA	27.48
95	253	ND1	ND4	mfDCA	27.38
216	453	ND1	ND4	mfDCA	27.35
156	248	ND1	ND4	mfDCA	27.29
216	303	ND1	ND4	mfDCA	27.19
210	360	ND1	ND4	mfDCA	27.16
155	248	ND1	ND4	mfDCA	27.14
265	65	ND1	ND4	mfDCA	27
246	177	ND1	ND4	mfDCA	26.94
152	322	ND1	ND4	mfDCA	26.76
85	116	ND1	ND4	mfDCA	26.75
163	336	ND1	ND4	mfDCA	26.67
310	412	ND1	ND4	mfDCA	26.58
267	314	ND1	ND4	mfDCA	26.35
96	207	ND1	ND4	mfDCA	26.3
257	45	ND1	ND4	mfDCA	26.22
186	376	ND1	ND4	mfDCA	26.21
309	187	ND1	ND4	mfDCA	26.18
53	421	ND1	ND4	mfDCA	26.17
231	234	ND1	ND4	mfDCA	26.14
239	280	ND1	ND4	mfDCA	25.98
305	350	ND1	ND4	mfDCA	25.86
310	65	ND1	ND4	mfDCA	25.78
307	339	ND1	ND4	mfDCA	25.71
17	328	ND1	ND4	mfDCA	25.67
8	430	ND1	ND4	mfDCA	25.61
310	171	ND1	ND4	mfDCA	25.6
117	116	ND1	ND4	mfDCA	25.22
110	182	ND1	ND4	mfDCA	25.17
182	339	ND1	ND4	mfDCA	25.1
160	37	ND1	ND4	mfDCA	25.01
310	41	ND1	ND4	mfDCA	24.97
187	31	ND1	ND4	mfDCA	24.96
49	187	ND1	ND4	mfDCA	24.95
276	149	ND1	ND4	mfDCA	24.89
221	314	ND1	ND4	mfDCA	24.87
89	336	ND1	ND4	mfDCA	24.71
6	271	ND1	ND4	mfDCA	24.67
110	162	ND1	ND4	mfDCA	24.64
305	416	ND1	ND4	mfDCA	24.64
126	421	ND1	ND4	mfDCA	24.54
239	79	ND1	ND4L	mfDCA	49.94
87	33	ND1	ND4L	mfDCA	49.8
162	11	ND1	ND4L	mfDCA	43.38
56	97	ND1	ND4L	mfDCA	42.13
261	85	ND1	ND4L	mfDCA	41.94
43	37	ND1	ND4L	mfDCA	38.68
287	22	ND1	ND4L	mfDCA	38.16
266	28	ND1	ND4L	mfDCA	37.94
170	9	ND1	ND4L	mfDCA	35.76
70	49	ND1	ND4L	mfDCA	34.58
249	54	ND1	ND4L	mfDCA	34.21
62	92	ND1	ND4L	mfDCA	32.46
116	87	ND1	ND4L	mfDCA	32.32
109	27	ND1	ND4L	mfDCA	32.3
170	48	ND1	ND4L	mfDCA	32.01
161	67	ND1	ND4L	mfDCA	31.74
216	4	ND1	ND4L	mfDCA	30.76
292	57	ND1	ND4L	mfDCA	30.59
139	91	ND1	ND4L	mfDCA	30.52
229	9	ND1	ND4L	mfDCA	30.2
117	86	ND1	ND4L	mfDCA	29.74
297	67	ND1	ND4L	mfDCA	29.69
2	50	ND1	ND4L	mfDCA	29.52
237	29	ND1	ND4L	mfDCA	29.49
61	58	ND1	ND4L	mfDCA	29.26
30	97	ND1	ND4L	mfDCA	28.37
264	27	ND1	ND4L	mfDCA	28.19
167	89	ND1	ND4L	mfDCA	28.07
296	72	ND1	ND4L	mfDCA	27.99
302	53	ND1	ND4L	mfDCA	27.88
10	33	ND1	ND4L	mfDCA	27.61
187	33	ND1	ND4L	mfDCA	27.58
230	84	ND1	ND4L	mfDCA	27.47
309	61	ND1	ND4L	mfDCA	27.28
103	72	ND1	ND4L	mfDCA	26.96
163	11	ND1	ND4L	mfDCA	26.9
231	84	ND1	ND4L	mfDCA	26.84
117	95	ND1	ND4L	mfDCA	26.65
27	63	ND1	ND4L	mfDCA	26.27
306	44	ND1	ND4L	mfDCA	26.23
87	67	ND1	ND4L	mfDCA	25.97
244	43	ND1	ND4L	mfDCA	25.9
117	85	ND1	ND4L	mfDCA	25.87
177	98	ND1	ND4L	mfDCA	25.83
275	37	ND1	ND4L	mfDCA	25.7
307	62	ND1	ND4L	mfDCA	25.44
226	41	ND1	ND4L	mfDCA	25.22
67	60	ND1	ND4L	mfDCA	25
73	46	ND1	ND4L	mfDCA	24.97
240	6	ND1	ND4L	mfDCA	24.93
177	5	ND1	ND4L	mfDCA	24.91
143	93	ND1	ND4L	mfDCA	24.55
114	85	ND1	ND4L	mfDCA	24.54
163	62	ND1	ND4L	mfDCA	24.47
76	92	ND1	ND4L	mfDCA	24.42
91	42	ND1	ND4L	mfDCA	24.3
296	54	ND1	ND4L	mfDCA	24.24
29	93	ND1	ND4L	mfDCA	23.71
225	53	ND1	ND4L	mfDCA	23.62
252	98	ND1	ND4L	mfDCA	23.58
196	53	ND1	ND4L	mfDCA	23.55
80	29	ND1	ND4L	mfDCA	23.52
181	8	ND1	ND4L	mfDCA	23.44
97	63	ND1	ND4L	mfDCA	23.37
232	84	ND1	ND4L	mfDCA	23.26
208	93	ND1	ND4L	mfDCA	23.2
115	95	ND1	ND4L	mfDCA	23.09
13	21	ND1	ND4L	mfDCA	23.01
201	74	ND1	ND4L	mfDCA	23
67	96	ND1	ND4L	mfDCA	22.95
57	55	ND1	ND4L	mfDCA	22.82
139	63	ND1	ND4L	mfDCA	22.69
314	24	ND1	ND4L	mfDCA	22.52
112	39	ND1	ND4L	mfDCA	22.52
80	11	ND1	ND4L	mfDCA	22.4
27	49	ND1	ND4L	mfDCA	22.37
269	49	ND1	ND4L	mfDCA	22.33
77	57	ND1	ND4L	mfDCA	22.32
83	16	ND1	ND4L	mfDCA	22.24
133	55	ND1	ND4L	mfDCA	22.18
222	6	ND1	ND4L	mfDCA	22.17
304	49	ND1	ND4L	mfDCA	22.06
73	79	ND1	ND4L	mfDCA	22.06
249	31	ND1	ND4L	mfDCA	22.05
251	31	ND1	ND4L	mfDCA	21.95
151	50	ND1	ND4L	mfDCA	21.92
133	52	ND1	ND4L	mfDCA	21.87
305	61	ND1	ND4L	mfDCA	21.86
99	67	ND1	ND4L	mfDCA	21.83
29	66	ND1	ND4L	mfDCA	21.77
117	91	ND1	ND4L	mfDCA	21.71
96	81	ND1	ND4L	mfDCA	21.61
149	34	ND1	ND4L	mfDCA	21.51
310	76	ND1	ND4L	mfDCA	21.44
133	54	ND1	ND4L	mfDCA	21.44
106	84	ND1	ND4L	mfDCA	21.22
163	58	ND1	ND4L	mfDCA	21.17
300	24	ND1	ND4L	mfDCA	21.13
143	94	ND1	ND4L	mfDCA	21.13
304	56	ND1	ND4L	mfDCA	21.1
98	53	ND1	ND4L	mfDCA	21.1
233	84	ND1	ND4L	mfDCA	21.02
269	87	ND1	ND4L	mfDCA	20.91
18	24	ND1	ND4L	mfDCA	20.91
140	14	ND1	ND4L	mfDCA	20.91
268	50	ND1	ND4L	mfDCA	20.9
111	82	ND1	ND4L	mfDCA	20.84
305	44	ND1	ND4L	mfDCA	20.68
247	84	ND1	ND4L	mfDCA	20.66
149	32	ND1	ND4L	mfDCA	20.58
250	10	ND1	ND4L	mfDCA	20.46
258	20	ND1	ND4L	mfDCA	20.43
9	80	ND1	ND4L	mfDCA	20.34
84	22	ND1	ND4L	mfDCA	20.29
248	31	ND1	ND4L	mfDCA	20.2
202	43	ND1	ND4L	mfDCA	20.15
165	13	ND1	ND4L	mfDCA	20.05
42	27	ND1	ND4L	mfDCA	20.02
61	14	ND1	ND4L	mfDCA	20.02
257	10	ND1	ND4L	mfDCA	20
132	57	ND1	ND4L	mfDCA	20
304	28	ND1	ND4L	mfDCA	20
255	72	ND1	ND4L	mfDCA	19.99
252	56	ND1	ND4L	mfDCA	19.92
143	95	ND1	ND4L	mfDCA	19.9
248	14	ND1	ND4L	mfDCA	19.88
304	38	ND1	ND4L	mfDCA	19.83
163	51	ND1	ND4L	mfDCA	19.81
145	86	ND1	ND4L	mfDCA	19.79
249	84	ND1	ND4L	mfDCA	19.79
74	50	ND1	ND4L	mfDCA	19.78
247	54	ND1	ND4L	mfDCA	19.77
87	29	ND1	ND4L	mfDCA	19.76
242	418	ND1	ND5	mfDCA	85.31
236	28	ND1	ND5	mfDCA	55.71
15	234	ND1	ND5	mfDCA	53
126	301	ND1	ND5	mfDCA	52.42
126	309	ND1	ND5	mfDCA	50.46
15	334	ND1	ND5	mfDCA	49.09
174	552	ND1	ND5	mfDCA	48.65
269	448	ND1	ND5	mfDCA	48.36
114	271	ND1	ND5	mfDCA	47.62
126	373	ND1	ND5	mfDCA	46.59
186	294	ND1	ND5	mfDCA	46.4
124	309	ND1	ND5	mfDCA	46.28
125	309	ND1	ND5	mfDCA	46.28
270	301	ND1	ND5	mfDCA	40.96
270	549	ND1	ND5	mfDCA	40.78
318	431	ND1	ND5	mfDCA	40.39
275	13	ND1	ND5	mfDCA	40.39
124	373	ND1	ND5	mfDCA	39.53
125	373	ND1	ND5	mfDCA	39.53
307	201	ND1	ND5	mfDCA	38.59
270	37	ND1	ND5	mfDCA	37.66
182	596	ND1	ND5	mfDCA	37.22
45	589	ND1	ND5	mfDCA	36.97
186	588	ND1	ND5	mfDCA	36.91
229	209	ND1	ND5	mfDCA	36.85
258	505	ND1	ND5	mfDCA	36.67
174	491	ND1	ND5	mfDCA	36.47
128	497	ND1	ND5	mfDCA	36.32
153	495	ND1	ND5	mfDCA	35.86
102	247	ND1	ND5	mfDCA	35.77
186	567	ND1	ND5	mfDCA	33.96
155	30	ND1	ND5	mfDCA	33.89
279	15	ND1	ND5	mfDCA	33.62
295	15	ND1	ND5	mfDCA	33.3
37	15	ND1	ND5	mfDCA	33.15
73	416	ND1	ND5	mfDCA	32.98
61	216	ND1	ND5	mfDCA	32.81
186	589	ND1	ND5	mfDCA	32.72
212	301	ND1	ND5	mfDCA	32.66
68	197	ND1	ND5	mfDCA	32.14
199	169	ND1	ND5	mfDCA	32.09
156	506	ND1	ND5	mfDCA	32.03
97	309	ND1	ND5	mfDCA	31.81
268	497	ND1	ND5	mfDCA	31.63
102	551	ND1	ND5	mfDCA	31.6
107	438	ND1	ND5	mfDCA	31.56
126	549	ND1	ND5	mfDCA	31.49
30	430	ND1	ND5	mfDCA	31.26
148	164	ND1	ND5	mfDCA	31.25
3	549	ND1	ND5	mfDCA	30.73
147	560	ND1	ND5	mfDCA	30.17
317	549	ND1	ND5	mfDCA	30.02
45	448	ND1	ND5	mfDCA	29.99
126	37	ND1	ND5	mfDCA	29.97
166	22	ND1	ND5	mfDCA	29.71
84	123	ND1	ND5	mfDCA	29.69
166	21	ND1	ND5	mfDCA	29.67
147	351	ND1	ND5	mfDCA	29.58
168	515	ND1	ND5	mfDCA	29.32
116	169	ND1	ND5	mfDCA	29.04
15	51	ND1	ND5	mfDCA	28.99
30	201	ND1	ND5	mfDCA	28.93
258	23	ND1	ND5	mfDCA	28.87
237	309	ND1	ND5	mfDCA	28.79
23	434	ND1	ND5	mfDCA	28.7
76	164	ND1	ND5	mfDCA	28.58
76	507	ND1	ND5	mfDCA	28.56
49	430	ND1	ND5	mfDCA	28.34
107	444	ND1	ND5	mfDCA	28.34
286	237	ND1	ND5	mfDCA	28.2
245	110	ND1	ND5	mfDCA	27.99
128	211	ND1	ND5	mfDCA	27.85
223	442	ND1	ND5	mfDCA	27.84
309	263	ND1	ND5	mfDCA	27.81
216	141	ND1	ND5	mfDCA	27.38
7	375	ND1	ND5	mfDCA	27.24
16	267	ND1	ND5	mfDCA	27.21
243	401	ND1	ND5	mfDCA	27.11
277	511	ND1	ND5	mfDCA	27.03
3	301	ND1	ND5	mfDCA	26.96
64	4	ND1	ND5	mfDCA	26.94
112	444	ND1	ND5	mfDCA	26.6
153	531	ND1	ND5	mfDCA	26.55
181	402	ND1	ND5	mfDCA	26.34
8	209	ND1	ND5	mfDCA	26.33
3	37	ND1	ND5	mfDCA	26.27
52	194	ND1	ND5	mfDCA	26.26
267	509	ND1	ND5	mfDCA	26.26
309	71	ND1	ND5	mfDCA	26.26
7	56	ND1	ND5	mfDCA	26.05
89	474	ND1	ND5	mfDCA	25.83
66	474	ND1	ND5	mfDCA	25.69
161	434	ND1	ND5	mfDCA	25.69
30	70	ND1	ND5	mfDCA	25.68
317	301	ND1	ND5	mfDCA	25.54
53	112	ND1	ND5	mfDCA	25.51
161	217	ND1	ND5	mfDCA	25.44
13	423	ND1	ND5	mfDCA	25.42
23	20	ND1	ND5	mfDCA	25.35
238	215	ND1	ND5	mfDCA	25.33
99	237	ND1	ND5	mfDCA	25.32
221	509	ND1	ND5	mfDCA	25.32
107	9	ND1	ND6	mfDCA	63.14
199	56	ND1	ND6	mfDCA	54.54
212	38	ND1	ND6	mfDCA	47.39
117	132	ND1	ND6	mfDCA	47.08
17	3	ND1	ND6	mfDCA	46.87
277	108	ND1	ND6	mfDCA	46.07
216	73	ND1	ND6	mfDCA	45.88
302	107	ND1	ND6	mfDCA	45.55
275	105	ND1	ND6	mfDCA	43.78
155	81	ND1	ND6	mfDCA	42.44
261	44	ND1	ND6	mfDCA	42.23
219	24	ND1	ND6	mfDCA	41.43
148	150	ND1	ND6	mfDCA	41.27
247	20	ND1	ND6	mfDCA	41.26
87	73	ND1	ND6	mfDCA	41.03
251	171	ND1	ND6	mfDCA	40.22
286	89	ND1	ND6	mfDCA	40.21
317	149	ND1	ND6	mfDCA	40.08
270	126	ND1	ND6	mfDCA	39.48
161	31	ND1	ND6	mfDCA	39.17
170	150	ND1	ND6	mfDCA	38.56
143	139	ND1	ND6	mfDCA	38.31
186	86	ND1	ND6	mfDCA	38.09
119	125	ND1	ND6	mfDCA	37.52
208	139	ND1	ND6	mfDCA	36.52
110	152	ND1	ND6	mfDCA	36.37
163	119	ND1	ND6	mfDCA	36.37
210	2	ND1	ND6	mfDCA	36.34
222	77	ND1	ND6	mfDCA	35.69
256	35	ND1	ND6	mfDCA	35.33
256	1	ND1	ND6	mfDCA	34.98
67	118	ND1	ND6	mfDCA	34.71
23	31	ND1	ND6	mfDCA	34.68
257	110	ND1	ND6	mfDCA	33.75
99	89	ND1	ND6	mfDCA	33.58
62	131	ND1	ND6	mfDCA	33.28
5	102	ND1	ND6	mfDCA	33
161	86	ND1	ND6	mfDCA	32.89
219	58	ND1	ND6	mfDCA	32.74
219	43	ND1	ND6	mfDCA	32.65
130	114	ND1	ND6	mfDCA	32.62
176	44	ND1	ND6	mfDCA	32.59
276	41	ND1	ND6	mfDCA	32.38
130	137	ND1	ND6	mfDCA	32.17
17	22	ND1	ND6	mfDCA	32.02
159	31	ND1	ND6	mfDCA	31.96
236	156	ND1	ND6	mfDCA	31.96
76	41	ND1	ND6	mfDCA	30.58
247	95	ND1	ND6	mfDCA	30.49
248	145	ND1	ND6	mfDCA	30.25
245	143	ND1	ND6	mfDCA	30.11
196	89	ND1	ND6	mfDCA	30.07
256	18	ND1	ND6	mfDCA	29.79
154	114	ND1	ND6	mfDCA	29.72
8	111	ND1	ND6	mfDCA	29.67
70	132	ND1	ND6	mfDCA	29.61
101	149	ND1	ND6	mfDCA	29.53
288	77	ND1	ND6	mfDCA	29.31
17	109	ND1	ND6	mfDCA	29.29
112	9	ND1	ND6	mfDCA	28.64
76	150	ND1	ND6	mfDCA	28.61
252	115	ND1	ND6	mfDCA	28.45
248	35	ND1	ND6	mfDCA	28.36
72	121	ND1	ND6	mfDCA	28.1
107	37	ND1	ND6	mfDCA	27.99
250	100	ND1	ND6	mfDCA	27.93
57	101	ND1	ND6	mfDCA	27.88
296	49	ND1	ND6	mfDCA	27.87
311	81	ND1	ND6	mfDCA	27.71
210	10	ND1	ND6	mfDCA	27.46
269	162	ND1	ND6	mfDCA	27.28
313	9	ND1	ND6	mfDCA	27.22
288	38	ND1	ND6	mfDCA	27.19
83	122	ND1	ND6	mfDCA	27.03
221	145	ND1	ND6	mfDCA	26.78
250	117	ND1	ND6	mfDCA	26.77
225	64	ND1	ND6	mfDCA	26.74
288	130	ND1	ND6	mfDCA	26.28
56	150	ND1	ND6	mfDCA	25.88
102	73	ND1	ND6	mfDCA	25.73
232	99	ND1	ND6	mfDCA	25.67
61	124	ND1	ND6	mfDCA	25.55
126	126	ND1	ND6	mfDCA	25.5
116	47	ND1	ND6	mfDCA	24.92
261	94	ND1	ND6	mfDCA	24.87
115	56	ND1	ND6	mfDCA	24.65
263	8	ND1	ND6	mfDCA	24.64
42	146	ND1	ND6	mfDCA	24.54
81	59	ND1	ND6	mfDCA	24.46
312	49	ND1	ND6	mfDCA	24.41
166	41	ND1	ND6	mfDCA	24.32
144	116	ND1	ND6	mfDCA	24.26
72	114	ND1	ND6	mfDCA	24.17
231	140	ND1	ND6	mfDCA	24.15
115	7	ND1	ND6	mfDCA	24.1
57	14	ND1	ND6	mfDCA	24.1
122	163	ND1	ND6	mfDCA	24.07
13	85	ND1	ND6	mfDCA	24.06
251	170	ND1	ND6	mfDCA	24.05
46	140	ND1	ND6	mfDCA	24.05
27	163	ND1	ND6	mfDCA	24
254	48	ND1	ND6	mfDCA	23.67
302	124	ND1	ND6	mfDCA	23.61
83	162	ND1	ND6	mfDCA	23.54
275	97	ND1	ND6	mfDCA	23.46
210	90	ND1	ND6	mfDCA	23.39
248	113	ND1	ND6	mfDCA	23.36
308	41	ND1	ND6	mfDCA	23.29
178	21	ND1	ND6	mfDCA	23.28
18	53	ND1	ND6	mfDCA	23.27
81	55	ND1	ND6	mfDCA	23.24
81	51	ND1	ND6	mfDCA	23.07
18	17	ND1	ND6	mfDCA	22.95
221	10	ND1	ND6	mfDCA	22.94
11	56	ND1	ND6	mfDCA	22.85
264	114	ND1	ND6	mfDCA	22.71
73	30	ND1	ND6	mfDCA	22.7
313	93	ND1	ND6	mfDCA	22.64
217	137	ND1	ND6	mfDCA	22.46
150	71	ND1	ND6	mfDCA	22.42
64	95	ND1	ND6	mfDCA	22.33
276	134	ND1	ND6	mfDCA	22.3
250	30	ND1	ND6	mfDCA	22.28
249	7	ND1	ND6	mfDCA	22.24
275	172	ND1	ND6	mfDCA	22.2
144	109	ND1	ND6	mfDCA	22.08
125	101	ND1	ND6	mfDCA	22.07
124	101	ND1	ND6	mfDCA	22.07
201	7	ND1	ND6	mfDCA	21.98
212	90	ND1	ND6	mfDCA	21.98
100	139	ND1	ND6	mfDCA	21.82
318	77	ND1	ND6	mfDCA	21.73
294	133	ND1	ND6	mfDCA	21.72
305	109	ND1	ND6	mfDCA	21.68
263	113	ND1	ND6	mfDCA	21.6
139	91	ND1	ND6	mfDCA	21.47
81	56	ND1	ND6	mfDCA	21.39
312	117	ND1	ND6	mfDCA	21.36
259	114	ND1	ND6	mfDCA	21.35
114	85	ND1	ND6	mfDCA	21.31
255	13	ND1	ND6	mfDCA	21.3
275	78	ND2	ND3	mfDCA	72.2
73	115	ND2	ND3	mfDCA	65.24
281	22	ND2	ND3	mfDCA	63.76
213	16	ND2	ND3	mfDCA	59.59
152	92	ND2	ND3	mfDCA	53.38
92	22	ND2	ND3	mfDCA	48.21
315	88	ND2	ND3	mfDCA	46.97
223	16	ND2	ND3	mfDCA	46.35
179	88	ND2	ND3	mfDCA	45.56
320	20	ND2	ND3	mfDCA	45
188	96	ND2	ND3	mfDCA	44.4
290	96	ND2	ND3	mfDCA	42.77
275	109	ND2	ND3	mfDCA	42.11
227	31	ND2	ND3	mfDCA	41.06
74	27	ND2	ND3	mfDCA	40.98
178	79	ND2	ND3	mfDCA	40.89
225	82	ND2	ND3	mfDCA	39.46
74	115	ND2	ND3	mfDCA	39.43
285	99	ND2	ND3	mfDCA	39.18
331	27	ND2	ND3	mfDCA	38.96
4	45	ND2	ND3	mfDCA	37.45
132	38	ND2	ND3	mfDCA	36.76
98	22	ND2	ND3	mfDCA	35.58
295	38	ND2	ND3	mfDCA	35.15
74	78	ND2	ND3	mfDCA	34.9
126	82	ND2	ND3	mfDCA	34.9
240	115	ND2	ND3	mfDCA	33.83
202	31	ND2	ND3	mfDCA	33.82
281	15	ND2	ND3	mfDCA	32.21
331	71	ND2	ND3	mfDCA	31.72
115	71	ND2	ND3	mfDCA	31.45
129	92	ND2	ND3	mfDCA	31.28
180	20	ND2	ND3	mfDCA	30.45
163	27	ND2	ND3	mfDCA	30.42
315	82	ND2	ND3	mfDCA	30.24
39	19	ND2	ND3	mfDCA	29.57
125	31	ND2	ND3	mfDCA	29.49
262	36	ND2	ND3	mfDCA	29.32
215	27	ND2	ND3	mfDCA	28.42
262	48	ND2	ND3	mfDCA	28.37
125	78	ND2	ND3	mfDCA	28.08
60	45	ND2	ND3	mfDCA	27.97
43	20	ND2	ND3	mfDCA	27.54
262	80	ND2	ND3	mfDCA	26.87
218	96	ND2	ND3	mfDCA	26.3
164	115	ND2	ND3	mfDCA	26.25
31	38	ND2	ND3	mfDCA	25.86
294	18	ND2	ND3	mfDCA	25.65
188	16	ND2	ND3	mfDCA	24.77
213	92	ND2	ND3	mfDCA	24.62
302	20	ND2	ND3	mfDCA	24.56
290	16	ND2	ND3	mfDCA	24.5
314	103	ND2	ND3	mfDCA	24.34
68	109	ND2	ND3	mfDCA	24.26
40	83	ND2	ND3	mfDCA	24.03
19	96	ND2	ND3	mfDCA	23.99
188	18	ND2	ND3	mfDCA	23.93
179	86	ND2	ND3	mfDCA	23.8
83	35	ND2	ND3	mfDCA	23.69
290	18	ND2	ND3	mfDCA	23.62
135	65	ND2	ND3	mfDCA	23.37
28	108	ND2	ND3	mfDCA	23.15
21	53	ND2	ND3	mfDCA	22.97
296	94	ND2	ND3	mfDCA	22.87
84	34	ND2	ND3	mfDCA	22.63
227	115	ND2	ND3	mfDCA	22.61
149	92	ND2	ND3	mfDCA	22.54
235	18	ND2	ND3	mfDCA	22.46
118	34	ND2	ND3	mfDCA	22.18
92	15	ND2	ND3	mfDCA	22.12
80	88	ND2	ND3	mfDCA	22.09
233	112	ND2	ND3	mfDCA	21.84
265	16	ND2	ND3	mfDCA	21.81
307	78	ND2	ND3	mfDCA	21.56
317	17	ND2	ND3	mfDCA	21.42
294	85	ND2	ND3	mfDCA	21.32
207	96	ND2	ND3	mfDCA	21.32
199	20	ND2	ND3	mfDCA	21.25
118	88	ND2	ND3	mfDCA	21.12
282	7	ND2	ND3	mfDCA	21
46	107	ND2	ND3	mfDCA	20.9
46	89	ND2	ND3	mfDCA	20.81
1	6	ND2	ND3	mfDCA	20.79
130	65	ND2	ND3	mfDCA	20.76
324	16	ND2	ND3	mfDCA	20.61
277	31	ND2	ND3	mfDCA	20.43
279	99	ND2	ND3	mfDCA	20.37
320	9	ND2	ND3	mfDCA	20.24
93	110	ND2	ND3	mfDCA	20.05
180	74	ND2	ND3	mfDCA	20.01
319	70	ND2	ND3	mfDCA	20
16	53	ND2	ND3	mfDCA	19.99
286	100	ND2	ND3	mfDCA	19.98
90	78	ND2	ND3	mfDCA	19.95
53	307	ND2	ND4	mfDCA	53.77
282	88	ND2	ND4	mfDCA	46.91
282	153	ND2	ND4	mfDCA	45.58
246	408	ND2	ND4	mfDCA	42.8
60	248	ND2	ND4	mfDCA	41.71
317	333	ND2	ND4	mfDCA	41.24
316	286	ND2	ND4	mfDCA	40.78
222	147	ND2	ND4	mfDCA	40.17
211	413	ND2	ND4	mfDCA	39.55
302	21	ND2	ND4	mfDCA	39.18
237	297	ND2	ND4	mfDCA	38.36
307	310	ND2	ND4	mfDCA	37.9
320	367	ND2	ND4	mfDCA	36.96
320	168	ND2	ND4	mfDCA	36.96
176	206	ND2	ND4	mfDCA	36.04
145	102	ND2	ND4	mfDCA	35.86
72	341	ND2	ND4	mfDCA	35.64
65	16	ND2	ND4	mfDCA	34.94
22	213	ND2	ND4	mfDCA	34.52
195	282	ND2	ND4	mfDCA	34.11
4	198	ND2	ND4	mfDCA	33.85
73	280	ND2	ND4	mfDCA	33.71
323	49	ND2	ND4	mfDCA	33.57
320	89	ND2	ND4	mfDCA	33.43
73	16	ND2	ND4	mfDCA	33.37
109	368	ND2	ND4	mfDCA	32.88
73	343	ND2	ND4	mfDCA	32.71
156	177	ND2	ND4	mfDCA	32.28
215	52	ND2	ND4	mfDCA	31.86
246	88	ND2	ND4	mfDCA	31.72
84	110	ND2	ND4	mfDCA	31.55
178	12	ND2	ND4	mfDCA	31.5
92	70	ND2	ND4	mfDCA	31.49
246	21	ND2	ND4	mfDCA	31.16
207	195	ND2	ND4	mfDCA	31.06
282	54	ND2	ND4	mfDCA	30.93
65	138	ND2	ND4	mfDCA	30.91
100	213	ND2	ND4	mfDCA	30.87
264	332	ND2	ND4	mfDCA	30.86
190	187	ND2	ND4	mfDCA	30.5
282	341	ND2	ND4	mfDCA	29.88
157	177	ND2	ND4	mfDCA	29.77
48	429	ND2	ND4	mfDCA	29.5
148	412	ND2	ND4	mfDCA	29.29
35	206	ND2	ND4	mfDCA	29.26
308	367	ND2	ND4	mfDCA	29.24
132	408	ND2	ND4	mfDCA	29.24
269	332	ND2	ND4	mfDCA	29.22
290	332	ND2	ND4	mfDCA	29.16
276	284	ND2	ND4	mfDCA	28.89
80	456	ND2	ND4	mfDCA	28.4
134	332	ND2	ND4	mfDCA	28.28
64	297	ND2	ND4	mfDCA	28.25
281	421	ND2	ND4	mfDCA	28.17
330	286	ND2	ND4	mfDCA	28.08
224	101	ND2	ND4	mfDCA	27.86
7	420	ND2	ND4	mfDCA	27.76
264	132	ND2	ND4	mfDCA	27.75
199	51	ND2	ND4	mfDCA	27.73
65	47	ND2	ND4	mfDCA	27.6
163	86	ND2	ND4	mfDCA	27.49
73	138	ND2	ND4	mfDCA	27.42
295	408	ND2	ND4	mfDCA	27.4
57	286	ND2	ND4	mfDCA	27.33
93	341	ND2	ND4	mfDCA	27.29
262	222	ND2	ND4	mfDCA	27.22
36	449	ND2	ND4	mfDCA	27.17
269	132	ND2	ND4	mfDCA	27.16
176	105	ND2	ND4	mfDCA	27.01
80	454	ND2	ND4	mfDCA	26.86
134	390	ND2	ND4	mfDCA	26.81
261	442	ND2	ND4	mfDCA	26.78
160	52	ND2	ND4	mfDCA	26.74
53	13	ND2	ND4	mfDCA	26.73
65	48	ND2	ND4	mfDCA	26.65
342	297	ND2	ND4	mfDCA	26.45
82	85	ND2	ND4	mfDCA	26.38
290	132	ND2	ND4	mfDCA	26.37
276	110	ND2	ND4	mfDCA	26.35
95	147	ND2	ND4	mfDCA	26.17
199	367	ND2	ND4	mfDCA	26.11
72	234	ND2	ND4	mfDCA	26.09
18	416	ND2	ND4	mfDCA	26.04
150	234	ND2	ND4	mfDCA	26.01
64	86	ND2	ND4	mfDCA	25.99
213	426	ND2	ND4	mfDCA	25.98
281	35	ND2	ND4	mfDCA	25.89
86	13	ND2	ND4	mfDCA	25.55
124	377	ND2	ND4	mfDCA	25.51
319	48	ND2	ND4	mfDCA	25.44
249	65	ND2	ND4	mfDCA	25.42
134	132	ND2	ND4	mfDCA	25.41
127	390	ND2	ND4	mfDCA	25.38
187	183	ND2	ND4	mfDCA	25.38
2	138	ND2	ND4	mfDCA	25.28
178	414	ND2	ND4	mfDCA	25.27
146	416	ND2	ND4	mfDCA	25.1
323	52	ND2	ND4	mfDCA	24.96
65	339	ND2	ND4	mfDCA	24.95
327	49	ND2	ND4	mfDCA	24.95
50	195	ND2	ND4	mfDCA	24.8
217	450	ND2	ND4	mfDCA	24.79
188	445	ND2	ND4	mfDCA	24.76
84	284	ND2	ND4	mfDCA	24.71
224	78	ND2	ND4	mfDCA	24.66
205	364	ND2	ND4	mfDCA	24.65
266	332	ND2	ND4	mfDCA	24.61
92	351	ND2	ND4	mfDCA	24.61
265	70	ND2	ND4	mfDCA	24.58
164	86	ND2	ND4	mfDCA	24.4
74	280	ND2	ND4	mfDCA	24.39
200	124	ND2	ND4	mfDCA	24.39
78	439	ND2	ND4	mfDCA	24.38
82	185	ND2	ND4	mfDCA	24.34
283	234	ND2	ND4	mfDCA	24.26
4	416	ND2	ND4	mfDCA	24.16
119	301	ND2	ND4	mfDCA	24.07
321	65	ND2	ND4	mfDCA	23.99
155	303	ND2	ND4	mfDCA	23.99
222	454	ND2	ND4	mfDCA	23.96
176	167	ND2	ND4	mfDCA	23.9
290	445	ND2	ND4	mfDCA	23.89
118	444	ND2	ND4	mfDCA	23.87
156	45	ND2	ND4	mfDCA	23.79
262	192	ND2	ND4	mfDCA	23.72
282	336	ND2	ND4	mfDCA	23.62
330	206	ND2	ND4	mfDCA	23.57
314	314	ND2	ND4	mfDCA	23.49
342	367	ND2	ND4	mfDCA	23.42
88	435	ND2	ND4	mfDCA	23.34
322	13	ND2	ND4	mfDCA	23.33
109	418	ND2	ND4	mfDCA	23.19
13	31	ND2	ND4	mfDCA	23.18
236	127	ND2	ND4	mfDCA	23.13
152	22	ND2	ND4	mfDCA	23.11
73	79	ND2	ND4L	mfDCA	62.04
178	74	ND2	ND4L	mfDCA	56.34
282	84	ND2	ND4L	mfDCA	53.74
72	84	ND2	ND4L	mfDCA	51.52
43	52	ND2	ND4L	mfDCA	50.47
308	37	ND2	ND4L	mfDCA	44.47
118	62	ND2	ND4L	mfDCA	43.75
275	92	ND2	ND4L	mfDCA	38.06
262	29	ND2	ND4L	mfDCA	36.39
92	37	ND2	ND4L	mfDCA	35.96
316	98	ND2	ND4L	mfDCA	34.85
222	9	ND2	ND4L	mfDCA	33.7
56	80	ND2	ND4L	mfDCA	32.72
13	33	ND2	ND4L	mfDCA	30.58
56	15	ND2	ND4L	mfDCA	29.25
174	47	ND2	ND4L	mfDCA	28.6
152	5	ND2	ND4L	mfDCA	28.56
74	79	ND2	ND4L	mfDCA	28.47
240	79	ND2	ND4L	mfDCA	28.24
85	98	ND2	ND4L	mfDCA	28.06
272	2	ND2	ND4L	mfDCA	27.98
139	56	ND2	ND4L	mfDCA	27.74
139	87	ND2	ND4L	mfDCA	27.22
283	84	ND2	ND4L	mfDCA	26.68
150	84	ND2	ND4L	mfDCA	25.96
272	84	ND2	ND4L	mfDCA	25.81
48	29	ND2	ND4L	mfDCA	25.64
152	6	ND2	ND4L	mfDCA	25.13
50	98	ND2	ND4L	mfDCA	24.71
24	98	ND2	ND4L	mfDCA	24.68
319	8	ND2	ND4L	mfDCA	24.39
329	56	ND2	ND4L	mfDCA	24.19
283	85	ND2	ND4L	mfDCA	24.05
90	3	ND2	ND4L	mfDCA	23.52
164	79	ND2	ND4L	mfDCA	23.21
22	71	ND2	ND4L	mfDCA	23.18
48	85	ND2	ND4L	mfDCA	22.94
227	79	ND2	ND4L	mfDCA	22.76
302	87	ND2	ND4L	mfDCA	22.58
272	81	ND2	ND4L	mfDCA	22.37
53	81	ND2	ND4L	mfDCA	22.33
307	3	ND2	ND4L	mfDCA	22.13
162	85	ND2	ND4L	mfDCA	22.04
284	97	ND2	ND4L	mfDCA	22
316	2	ND2	ND4L	mfDCA	21.82
75	44	ND2	ND4L	mfDCA	21.58
78	55	ND2	ND4L	mfDCA	21.12
100	71	ND2	ND4L	mfDCA	20.68
202	67	ND2	ND4L	mfDCA	20.63
46	83	ND2	ND4L	mfDCA	20.45
127	12	ND2	ND4L	mfDCA	20.34
232	72	ND2	ND4L	mfDCA	20.26
140	20	ND2	ND4L	mfDCA	20.26
200	19	ND2	ND4L	mfDCA	20.24
275	70	ND2	ND4L	mfDCA	20.19
341	55	ND2	ND4L	mfDCA	20.06
89	51	ND2	ND4L	mfDCA	19.75
331	62	ND2	ND4L	mfDCA	19.72
285	44	ND2	ND4L	mfDCA	19.52
218	20	ND2	ND4L	mfDCA	19.48
126	55	ND2	ND4L	mfDCA	19.38
268	44	ND2	ND4L	mfDCA	19.29
153	47	ND2	ND4L	mfDCA	19.27
285	24	ND2	ND4L	mfDCA	19.17
188	37	ND2	ND5	mfDCA	55.3
290	37	ND2	ND5	mfDCA	54.37
282	528	ND2	ND5	mfDCA	46.21
179	247	ND2	ND5	mfDCA	46.1
90	331	ND2	ND5	mfDCA	45.24
4	497	ND2	ND5	mfDCA	41.37
65	301	ND2	ND5	mfDCA	40.66
73	301	ND2	ND5	mfDCA	39.98
8	418	ND2	ND5	mfDCA	36.86
315	551	ND2	ND5	mfDCA	36.72
104	324	ND2	ND5	mfDCA	35.97
308	309	ND2	ND5	mfDCA	35.04
37	234	ND2	ND5	mfDCA	35.01
281	301	ND2	ND5	mfDCA	34.96
315	544	ND2	ND5	mfDCA	34.94
225	544	ND2	ND5	mfDCA	34.6
315	247	ND2	ND5	mfDCA	34.33
37	334	ND2	ND5	mfDCA	33.96
88	550	ND2	ND5	mfDCA	33.15
225	52	ND2	ND5	mfDCA	32.96
179	449	ND2	ND5	mfDCA	31.27
158	56	ND2	ND5	mfDCA	31.2
159	530	ND2	ND5	mfDCA	31
248	472	ND2	ND5	mfDCA	30.53
261	497	ND2	ND5	mfDCA	30.37
72	439	ND2	ND5	mfDCA	30.29
188	479	ND2	ND5	mfDCA	30.11
262	309	ND2	ND5	mfDCA	29.99
281	549	ND2	ND5	mfDCA	29.94
92	301	ND2	ND5	mfDCA	29.77
190	430	ND2	ND5	mfDCA	29.46
290	479	ND2	ND5	mfDCA	29.43
302	234	ND2	ND5	mfDCA	29.27
285	56	ND2	ND5	mfDCA	29.25
281	37	ND2	ND5	mfDCA	29.19
126	52	ND2	ND5	mfDCA	29.07
36	589	ND2	ND5	mfDCA	28.98
315	52	ND2	ND5	mfDCA	28.76
275	423	ND2	ND5	mfDCA	28.52
342	444	ND2	ND5	mfDCA	28.19
215	466	ND2	ND5	mfDCA	28.03
146	560	ND2	ND5	mfDCA	27.93
277	127	ND2	ND5	mfDCA	27.89
239	70	ND2	ND5	mfDCA	27.79
163	191	ND2	ND5	mfDCA	27.78
179	551	ND2	ND5	mfDCA	27.54
302	334	ND2	ND5	mfDCA	27.31
308	373	ND2	ND5	mfDCA	27.22
282	234	ND2	ND5	mfDCA	27.07
92	37	ND2	ND5	mfDCA	26.59
2	301	ND2	ND5	mfDCA	26.56
36	448	ND2	ND5	mfDCA	26.33
98	301	ND2	ND5	mfDCA	26.08
343	324	ND2	ND5	mfDCA	26.07
92	549	ND2	ND5	mfDCA	26.02
190	70	ND2	ND5	mfDCA	25.99
126	544	ND2	ND5	mfDCA	25.85
195	88	ND2	ND5	mfDCA	25.79
104	463	ND2	ND5	mfDCA	25.77
145	574	ND2	ND5	mfDCA	25.65
264	294	ND2	ND5	mfDCA	25.63
345	517	ND2	ND5	mfDCA	25.62
126	459	ND2	ND5	mfDCA	25.3
282	334	ND2	ND5	mfDCA	25.24
152	19	ND2	ND5	mfDCA	25.21
98	37	ND2	ND5	mfDCA	25.19
326	499	ND2	ND5	mfDCA	25.13
269	294	ND2	ND5	mfDCA	25.05
302	187	ND2	ND5	mfDCA	24.77
290	294	ND2	ND5	mfDCA	24.74
342	21	ND2	ND5	mfDCA	24.74
283	482	ND2	ND5	mfDCA	24.71
98	549	ND2	ND5	mfDCA	24.71
157	254	ND2	ND5	mfDCA	24.69
244	247	ND2	ND5	mfDCA	24.5
90	531	ND2	ND5	mfDCA	24.45
134	294	ND2	ND5	mfDCA	24.33
229	28	ND2	ND5	mfDCA	24.32
318	509	ND2	ND5	mfDCA	24.32
76	512	ND2	ND5	mfDCA	24.05
275	471	ND2	ND5	mfDCA	24
282	201	ND2	ND5	mfDCA	23.95
22	359	ND2	ND5	mfDCA	23.93
320	216	ND2	ND5	mfDCA	23.86
7	589	ND2	ND5	mfDCA	23.78
265	407	ND2	ND5	mfDCA	23.52
221	167	ND2	ND5	mfDCA	23.38
11	497	ND2	ND5	mfDCA	23.33
24	122	ND2	ND5	mfDCA	23.11
225	459	ND2	ND5	mfDCA	23.08
224	351	ND2	ND5	mfDCA	23.08
238	334	ND2	ND5	mfDCA	22.94
320	204	ND2	ND5	mfDCA	22.93
264	588	ND2	ND5	mfDCA	22.92
72	187	ND2	ND5	mfDCA	22.88
199	521	ND2	ND5	mfDCA	22.81
242	412	ND2	ND5	mfDCA	22.76
238	234	ND2	ND5	mfDCA	22.75
53	136	ND2	ND5	mfDCA	22.67
178	2	ND2	ND5	mfDCA	22.65
153	417	ND2	ND5	mfDCA	22.64
2	167	ND2	ND5	mfDCA	22.53
60	506	ND2	ND5	mfDCA	22.42
72	2	ND2	ND5	mfDCA	22.4
288	263	ND2	ND5	mfDCA	22.4
262	464	ND2	ND5	mfDCA	22.31
315	449	ND2	ND5	mfDCA	22.23
190	84	ND2	ND5	mfDCA	22.13
220	164	ND2	ND5	mfDCA	22.07
200	537	ND2	ND5	mfDCA	22.07
88	48	ND2	ND5	mfDCA	22.05
239	430	ND2	ND5	mfDCA	22.05
87	531	ND2	ND5	mfDCA	21.94
100	359	ND2	ND5	mfDCA	21.9
82	374	ND2	ND5	mfDCA	21.88
297	412	ND2	ND5	mfDCA	21.87
320	126	ND2	ND6	mfDCA	83.85
281	126	ND2	ND6	mfDCA	68.95
139	159	ND2	ND6	mfDCA	66.49
92	126	ND2	ND6	mfDCA	56.67
43	111	ND2	ND6	mfDCA	54.98
39	86	ND2	ND6	mfDCA	49.77
225	173	ND2	ND6	mfDCA	49.76
290	108	ND2	ND6	mfDCA	45.67
188	108	ND2	ND6	mfDCA	45.17
98	126	ND2	ND6	mfDCA	42.62
126	173	ND2	ND6	mfDCA	42.43
213	105	ND2	ND6	mfDCA	42.04
284	159	ND2	ND6	mfDCA	41.07
320	111	ND2	ND6	mfDCA	37.95
235	149	ND2	ND6	mfDCA	36.58
320	46	ND2	ND6	mfDCA	35.74
294	149	ND2	ND6	mfDCA	35.56
76	147	ND2	ND6	mfDCA	35.47
315	173	ND2	ND6	mfDCA	35.25
156	110	ND2	ND6	mfDCA	34.76
139	44	ND2	ND6	mfDCA	34.02
124	30	ND2	ND6	mfDCA	34.01
195	110	ND2	ND6	mfDCA	32.95
92	97	ND2	ND6	mfDCA	32.58
282	132	ND2	ND6	mfDCA	32.5
330	110	ND2	ND6	mfDCA	32.43
245	85	ND2	ND6	mfDCA	30.73
225	174	ND2	ND6	mfDCA	30.23
104	97	ND2	ND6	mfDCA	30.15
46	171	ND2	ND6	mfDCA	29.98
223	105	ND2	ND6	mfDCA	29.68
220	150	ND2	ND6	mfDCA	29.64
180	87	ND2	ND6	mfDCA	29.1
19	41	ND2	ND6	mfDCA	28.87
95	107	ND2	ND6	mfDCA	28.31
72	3	ND2	ND6	mfDCA	27.77
217	149	ND2	ND6	mfDCA	27.58
194	173	ND2	ND6	mfDCA	27.33
311	171	ND2	ND6	mfDCA	27.11
118	155	ND2	ND6	mfDCA	27.04
213	110	ND2	ND6	mfDCA	26.38
84	106	ND2	ND6	mfDCA	26.35
153	45	ND2	ND6	mfDCA	25.99
223	131	ND2	ND6	mfDCA	25.9
92	129	ND2	ND6	mfDCA	25.85
314	85	ND2	ND6	mfDCA	25.65
282	150	ND2	ND6	mfDCA	25.65
176	158	ND2	ND6	mfDCA	25.61
158	119	ND2	ND6	mfDCA	25.3
202	147	ND2	ND6	mfDCA	25.12
272	139	ND2	ND6	mfDCA	24.82
76	115	ND2	ND6	mfDCA	24.56
24	84	ND2	ND6	mfDCA	24.35
223	133	ND2	ND6	mfDCA	24.25
332	15	ND2	ND6	mfDCA	24.1
268	170	ND2	ND6	mfDCA	24.01
329	27	ND2	ND6	mfDCA	23.99
126	174	ND2	ND6	mfDCA	23.99
65	119	ND2	ND6	mfDCA	23.88
141	79	ND2	ND6	mfDCA	23.86
202	44	ND2	ND6	mfDCA	23.55
198	119	ND2	ND6	mfDCA	23.5
195	13	ND2	ND6	mfDCA	23.48
268	171	ND2	ND6	mfDCA	23.42
205	48	ND2	ND6	mfDCA	23.38
241	101	ND2	ND6	mfDCA	23.29
115	41	ND2	ND6	mfDCA	23.04
43	46	ND2	ND6	mfDCA	22.85
152	117	ND2	ND6	mfDCA	22.79
318	145	ND2	ND6	mfDCA	22.79
178	163	ND2	ND6	mfDCA	22.72
202	115	ND2	ND6	mfDCA	22.64
187	65	ND2	ND6	mfDCA	22.23
262	117	ND2	ND6	mfDCA	22.18
92	120	ND2	ND6	mfDCA	22.14
72	49	ND2	ND6	mfDCA	22.1
314	145	ND2	ND6	mfDCA	21.97
317	103	ND2	ND6	mfDCA	21.83
265	120	ND2	ND6	mfDCA	21.68
41	149	ND2	ND6	mfDCA	21.36
272	108	ND2	ND6	mfDCA	21.3
95	149	ND2	ND6	mfDCA	21.17
272	95	ND2	ND6	mfDCA	20.95
339	101	ND2	ND6	mfDCA	20.93
246	3	ND2	ND6	mfDCA	20.91
28	86	ND2	ND6	mfDCA	20.91
200	167	ND2	ND6	mfDCA	20.79
146	121	ND2	ND6	mfDCA	20.78
246	7	ND2	ND6	mfDCA	20.78
300	85	ND2	ND6	mfDCA	20.76
275	134	ND2	ND6	mfDCA	20.67
282	127	ND2	ND6	mfDCA	20.66
282	7	ND2	ND6	mfDCA	20.61
220	119	ND2	ND6	mfDCA	20.55
246	101	ND2	ND6	mfDCA	20.24
308	81	ND2	ND6	mfDCA	20.14
46	140	ND2	ND6	mfDCA	20.1
241	44	ND2	ND6	mfDCA	20.09
339	94	ND2	ND6	mfDCA	19.93
111	56	ND2	ND6	mfDCA	19.88
13	101	ND2	ND6	mfDCA	19.86
99	156	ND2	ND6	mfDCA	19.86
283	127	ND2	ND6	mfDCA	19.76
76	46	ND2	ND6	mfDCA	19.72
320	108	ND2	ND6	mfDCA	19.63
46	145	ND2	ND6	mfDCA	19.47
235	107	ND2	ND6	mfDCA	19.45
282	3	ND2	ND6	mfDCA	19.39
316	122	ND2	ND6	mfDCA	19.39
115	343	ND3	ND4	mfDCA	47.27
110	69	ND3	ND4	mfDCA	42.26
45	198	ND3	ND4	mfDCA	37.96
70	253	ND3	ND4	mfDCA	37.15
35	114	ND3	ND4	mfDCA	36.29
70	90	ND3	ND4	mfDCA	35.69
94	307	ND3	ND4	mfDCA	33.83
115	280	ND3	ND4	mfDCA	33.19
109	69	ND3	ND4	mfDCA	31.73
98	41	ND3	ND4	mfDCA	31.42
70	297	ND3	ND4	mfDCA	31.17
28	418	ND3	ND4	mfDCA	29.86
4	161	ND3	ND4	mfDCA	29.38
38	408	ND3	ND4	mfDCA	29.14
10	279	ND3	ND4	mfDCA	29.07
10	268	ND3	ND4	mfDCA	29.07
110	171	ND3	ND4	mfDCA	28.71
87	181	ND3	ND4	mfDCA	28.59
62	395	ND3	ND4	mfDCA	28.32
31	355	ND3	ND4	mfDCA	28.24
87	430	ND3	ND4	mfDCA	27.87
88	45	ND3	ND4	mfDCA	27.81
115	167	ND3	ND4	mfDCA	27.48
98	169	ND3	ND4	mfDCA	27.34
20	168	ND3	ND4	mfDCA	26.55
74	135	ND3	ND4	mfDCA	26.35
22	421	ND3	ND4	mfDCA	26.23
71	124	ND3	ND4	mfDCA	25.9
98	78	ND3	ND4	mfDCA	25.8
69	401	ND3	ND4	mfDCA	25.79
26	174	ND3	ND4	mfDCA	25.64
21	65	ND3	ND4	mfDCA	25.31
37	236	ND3	ND4	mfDCA	25.22
11	46	ND3	ND4	mfDCA	25.11
17	279	ND3	ND4	mfDCA	25.06
17	268	ND3	ND4	mfDCA	25.06
44	35	ND3	ND4	mfDCA	24.93
93	166	ND3	ND4	mfDCA	24.67
70	132	ND3	ND4	mfDCA	24.65
85	206	ND3	ND4	mfDCA	23.89
8	49	ND3	ND4	mfDCA	23.64
10	280	ND3	ND4	mfDCA	23.23
49	131	ND3	ND4	mfDCA	23.13
36	222	ND3	ND4	mfDCA	23.13
46	174	ND3	ND4	mfDCA	23.02
11	17	ND3	ND4	mfDCA	22.56
35	112	ND3	ND4	mfDCA	22.49
80	222	ND3	ND4	mfDCA	22.47
45	202	ND3	ND4	mfDCA	22.41
21	118	ND3	ND4	mfDCA	22.38
37	114	ND3	ND4	mfDCA	22.31
62	188	ND3	ND4	mfDCA	22.12
82	427	ND3	ND4	mfDCA	22.09
114	297	ND3	ND4	mfDCA	22.08
38	31	ND3	ND4	mfDCA	22.08
48	222	ND3	ND4	mfDCA	21.98
20	234	ND3	ND4	mfDCA	21.87
71	188	ND3	ND4	mfDCA	21.84
46	455	ND3	ND4	mfDCA	21.79
70	101	ND3	ND4	mfDCA	21.73
91	49	ND3	ND4	mfDCA	21.71
45	416	ND3	ND4	mfDCA	21.64
84	324	ND3	ND4	mfDCA	21.6
22	34	ND3	ND4	mfDCA	21.54
81	341	ND3	ND4	mfDCA	21.34
21	8	ND3	ND4	mfDCA	21.29
52	293	ND3	ND4	mfDCA	21.26
52	294	ND3	ND4	mfDCA	21.26
52	292	ND3	ND4	mfDCA	21.26
35	402	ND3	ND4	mfDCA	21.21
22	35	ND3	ND4	mfDCA	21.15
94	326	ND3	ND4	mfDCA	20.79
74	203	ND3	ND4	mfDCA	20.76
52	296	ND3	ND4	mfDCA	20.75
115	79	ND3	ND4L	mfDCA	94.17
26	21	ND3	ND4L	mfDCA	71.48
74	38	ND3	ND4L	mfDCA	64.54
88	11	ND3	ND4L	mfDCA	62.51
70	22	ND3	ND4L	mfDCA	62.41
65	57	ND3	ND4L	mfDCA	62.15
60	3	ND3	ND4L	mfDCA	55.32
10	39	ND3	ND4L	mfDCA	46.35
74	28	ND3	ND4L	mfDCA	45.86
59	63	ND3	ND4L	mfDCA	45.19
75	77	ND3	ND4L	mfDCA	45.03
36	29	ND3	ND4L	mfDCA	43.73
10	73	ND3	ND4L	mfDCA	42.5
80	29	ND3	ND4L	mfDCA	41.2
58	53	ND3	ND4L	mfDCA	40.84
55	16	ND3	ND4L	mfDCA	39.31
49	7	ND3	ND4L	mfDCA	38.83
42	14	ND3	ND4L	mfDCA	38.6
86	64	ND3	ND4L	mfDCA	38.56
76	66	ND3	ND4L	mfDCA	38.48
108	49	ND3	ND4L	mfDCA	38.25
45	57	ND3	ND4L	mfDCA	37.16
48	29	ND3	ND4L	mfDCA	36.65
114	45	ND3	ND4L	mfDCA	35.83
45	67	ND3	ND4L	mfDCA	34.27
97	79	ND3	ND4L	mfDCA	32.19
66	77	ND3	ND4L	mfDCA	32.08
85	87	ND3	ND4L	mfDCA	32.05
103	97	ND3	ND4L	mfDCA	31.64
58	49	ND3	ND4L	mfDCA	31.49
59	48	ND3	ND4L	mfDCA	31.09
91	84	ND3	ND4L	mfDCA	31.06
26	14	ND3	ND4L	mfDCA	30.99
80	6	ND3	ND4L	mfDCA	30.36
100	22	ND3	ND4L	mfDCA	29.55
109	35	ND3	ND4L	mfDCA	29.33
17	57	ND3	ND4L	mfDCA	29.2
7	91	ND3	ND4L	mfDCA	29.18
95	72	ND3	ND4L	mfDCA	28.84
22	28	ND3	ND4L	mfDCA	28.48
94	89	ND3	ND4L	mfDCA	28.13
87	48	ND3	ND4L	mfDCA	27.99
35	45	ND3	ND4L	mfDCA	27.93
25	24	ND3	ND4L	mfDCA	27.89
64	24	ND3	ND4L	mfDCA	27.67
100	50	ND3	ND4L	mfDCA	27.48
105	53	ND3	ND4L	mfDCA	27.41
6	83	ND3	ND4L	mfDCA	27.28
45	27	ND3	ND4L	mfDCA	26.86
23	27	ND3	ND4L	mfDCA	26.67
78	79	ND3	ND4L	mfDCA	26.64
100	86	ND3	ND4L	mfDCA	26.29
103	42	ND3	ND4L	mfDCA	26.18
17	85	ND3	ND4L	mfDCA	26.1
55	19	ND3	ND4L	mfDCA	25.88
90	52	ND3	ND4L	mfDCA	25.72
19	21	ND3	ND4L	mfDCA	25.53
65	77	ND3	ND4L	mfDCA	25.4
81	48	ND3	ND4L	mfDCA	25.33
115	66	ND3	ND4L	mfDCA	25.02
70	65	ND3	ND4L	mfDCA	25
74	41	ND3	ND4L	mfDCA	24.92
107	31	ND3	ND4L	mfDCA	24.84
108	54	ND3	ND4L	mfDCA	24.67
74	66	ND3	ND4L	mfDCA	24.51
86	4	ND3	ND4L	mfDCA	24.5
89	21	ND3	ND4L	mfDCA	24.41
69	77	ND3	ND4L	mfDCA	24.32
85	44	ND3	ND4L	mfDCA	24.31
34	57	ND3	ND4L	mfDCA	24.22
37	38	ND3	ND4L	mfDCA	24.22
27	95	ND3	ND4L	mfDCA	24.2
16	33	ND3	ND4L	mfDCA	23.8
7	6	ND3	ND4L	mfDCA	23.73
94	72	ND3	ND4L	mfDCA	23.49
75	14	ND3	ND4L	mfDCA	23.28
24	93	ND3	ND4L	mfDCA	23.28
92	82	ND3	ND4L	mfDCA	22.69
93	45	ND3	ND4L	mfDCA	22.62
94	5	ND3	ND4L	mfDCA	22.58
91	2	ND3	ND4L	mfDCA	22.57
32	18	ND3	ND4L	mfDCA	22.46
109	52	ND3	ND4L	mfDCA	22.41
4	55	ND3	ND4L	mfDCA	22.36
12	27	ND3	ND4L	mfDCA	22.29
34	22	ND3	ND4L	mfDCA	22.26
81	89	ND3	ND4L	mfDCA	22.25
91	85	ND3	ND4L	mfDCA	22.25
36	55	ND3	ND4L	mfDCA	22.24
29	93	ND3	ND4L	mfDCA	22.19
97	29	ND3	ND4L	mfDCA	21.99
27	52	ND3	ND4L	mfDCA	21.94
22	83	ND3	ND4L	mfDCA	21.62
36	19	ND3	ND4L	mfDCA	21.54
74	73	ND3	ND4L	mfDCA	21.52
23	7	ND3	ND4L	mfDCA	21.39
20	84	ND3	ND4L	mfDCA	21.31
39	12	ND3	ND4L	mfDCA	21.26
29	35	ND3	ND4L	mfDCA	21.17
28	82	ND3	ND4L	mfDCA	21.13
57	15	ND3	ND4L	mfDCA	21.09
66	52	ND3	ND4L	mfDCA	21.07
24	66	ND3	ND4L	mfDCA	21.04
34	26	ND3	ND4L	mfDCA	21.04
32	96	ND3	ND4L	mfDCA	20.92
87	58	ND3	ND4L	mfDCA	20.9
48	58	ND3	ND4L	mfDCA	20.87
57	40	ND3	ND4L	mfDCA	20.81
23	51	ND3	ND4L	mfDCA	20.59
58	52	ND3	ND4L	mfDCA	20.57
103	86	ND3	ND4L	mfDCA	20.55
17	39	ND3	ND4L	mfDCA	20.54
100	83	ND3	ND4L	mfDCA	20.45
114	66	ND3	ND4L	mfDCA	20.4
18	51	ND3	ND4L	mfDCA	20.39
85	50	ND3	ND4L	mfDCA	20.3
20	82	ND3	ND4L	mfDCA	20.25
92	72	ND3	ND4L	mfDCA	20.19
94	67	ND3	ND4L	mfDCA	20.1
64	10	ND3	ND4L	mfDCA	20.1
114	47	ND3	ND4L	mfDCA	19.93
113	53	ND3	ND4L	mfDCA	19.93
84	72	ND3	ND4L	mfDCA	19.92
103	22	ND3	ND4L	mfDCA	19.85
12	60	ND3	ND4L	mfDCA	19.82
75	79	ND3	ND4L	mfDCA	19.8
109	97	ND3	ND4L	mfDCA	19.58
114	22	ND3	ND4L	mfDCA	19.55
82	24	ND3	ND4L	mfDCA	19.54
18	27	ND3	ND4L	mfDCA	19.52
82	59	ND3	ND4L	mfDCA	19.47
45	497	ND3	ND5	mfDCA	79.1
71	156	ND3	ND5	mfDCA	57.79
60	204	ND3	ND5	mfDCA	52.49
35	21	ND3	ND5	mfDCA	49.98
22	301	ND3	ND5	mfDCA	47.21
20	324	ND3	ND5	mfDCA	46.39
22	549	ND3	ND5	mfDCA	46.01
70	319	ND3	ND5	mfDCA	45.65
38	452	ND3	ND5	mfDCA	42.92
22	37	ND3	ND5	mfDCA	42.44
86	423	ND3	ND5	mfDCA	41.46
94	505	ND3	ND5	mfDCA	39.37
27	191	ND3	ND5	mfDCA	39.32
31	374	ND3	ND5	mfDCA	39.15
88	247	ND3	ND5	mfDCA	38.96
92	19	ND3	ND5	mfDCA	38.47
99	416	ND3	ND5	mfDCA	38.3
60	205	ND3	ND5	mfDCA	37.6
16	147	ND3	ND5	mfDCA	37.42
78	423	ND3	ND5	mfDCA	36.6
17	3	ND3	ND5	mfDCA	36.2
28	416	ND3	ND5	mfDCA	35.95
78	471	ND3	ND5	mfDCA	35.72
78	537	ND3	ND5	mfDCA	34.96
84	463	ND3	ND5	mfDCA	33.92
115	28	ND3	ND5	mfDCA	33.86
27	204	ND3	ND5	mfDCA	33.65
20	463	ND3	ND5	mfDCA	33.19
110	237	ND3	ND5	mfDCA	32.98
15	301	ND3	ND5	mfDCA	32.73
88	551	ND3	ND5	mfDCA	32.11
45	414	ND3	ND5	mfDCA	31.92
79	110	ND3	ND5	mfDCA	31.9
79	2	ND3	ND5	mfDCA	31.64
15	549	ND3	ND5	mfDCA	31.57
85	245	ND3	ND5	mfDCA	31.34
94	34	ND3	ND5	mfDCA	31.28
4	324	ND3	ND5	mfDCA	31.03
16	261	ND3	ND5	mfDCA	30.22
71	459	ND3	ND5	mfDCA	29.95
19	331	ND3	ND5	mfDCA	29.84
6	509	ND3	ND5	mfDCA	29.81
3	294	ND3	ND5	mfDCA	29.42
100	28	ND3	ND5	mfDCA	29.25
70	269	ND3	ND5	mfDCA	29.12
79	569	ND3	ND5	mfDCA	29.05
115	455	ND3	ND5	mfDCA	28.95
16	29	ND3	ND5	mfDCA	28.79
92	20	ND3	ND5	mfDCA	28.4
86	434	ND3	ND5	mfDCA	28.27
109	237	ND3	ND5	mfDCA	28.27
31	127	ND3	ND5	mfDCA	28.01
79	315	ND3	ND5	mfDCA	27.76
78	56	ND3	ND5	mfDCA	27.49
109	471	ND3	ND5	mfDCA	26.77
83	452	ND3	ND5	mfDCA	26.71
95	40	ND3	ND5	mfDCA	26.6
36	309	ND3	ND5	mfDCA	26.46
20	2	ND3	ND5	mfDCA	26.43
109	423	ND3	ND5	mfDCA	26.24
89	42	ND3	ND5	mfDCA	26.19
79	591	ND3	ND5	mfDCA	25.78
107	257	ND3	ND5	mfDCA	25.29
80	309	ND3	ND5	mfDCA	25.28
110	290	ND3	ND5	mfDCA	25.23
38	223	ND3	ND5	mfDCA	25.13
38	262	ND3	ND5	mfDCA	25.13
48	309	ND3	ND5	mfDCA	25.06
89	491	ND3	ND5	mfDCA	25
4	463	ND3	ND5	mfDCA	24.71
53	579	ND3	ND5	mfDCA	24.58
38	353	ND3	ND5	mfDCA	24.45
38	344	ND3	ND5	mfDCA	24.45
85	215	ND3	ND5	mfDCA	23.72
38	316	ND3	ND5	mfDCA	23.67
109	537	ND3	ND5	mfDCA	23.67
114	386	ND3	ND5	mfDCA	23.66
96	216	ND3	ND5	mfDCA	23.63
98	113	ND3	ND5	mfDCA	23.56
11	474	ND3	ND5	mfDCA	23.45
16	13	ND3	ND5	mfDCA	23.38
16	105	ND3	ND6	mfDCA	76.54
94	95	ND3	ND6	mfDCA	56.21
60	35	ND3	ND6	mfDCA	47.38
88	114	ND3	ND6	mfDCA	45.55
18	149	ND3	ND6	mfDCA	42.58
20	46	ND3	ND6	mfDCA	42.12
2	45	ND3	ND6	mfDCA	41.09
20	87	ND3	ND6	mfDCA	40.12
110	89	ND3	ND6	mfDCA	38.92
85	149	ND3	ND6	mfDCA	37.13
26	132	ND3	ND6	mfDCA	37.05
38	101	ND3	ND6	mfDCA	35.85
22	126	ND3	ND6	mfDCA	34.44
52	98	ND3	ND6	mfDCA	33.4
82	173	ND3	ND6	mfDCA	32.86
32	21	ND3	ND6	mfDCA	32.53
79	81	ND3	ND6	mfDCA	32.48
103	48	ND3	ND6	mfDCA	30.99
83	173	ND3	ND6	mfDCA	30.98
108	31	ND3	ND6	mfDCA	30.77
83	9	ND3	ND6	mfDCA	30.53
86	115	ND3	ND6	mfDCA	30.52
26	120	ND3	ND6	mfDCA	30.05
52	116	ND3	ND6	mfDCA	28.89
46	2	ND3	ND6	mfDCA	28.82
34	122	ND3	ND6	mfDCA	28.76
92	117	ND3	ND6	mfDCA	28.52
83	93	ND3	ND6	mfDCA	28.13
19	14	ND3	ND6	mfDCA	27.33
84	107	ND3	ND6	mfDCA	27.16
100	48	ND3	ND6	mfDCA	27.15
100	47	ND3	ND6	mfDCA	26.77
17	143	ND3	ND6	mfDCA	26.39
23	105	ND3	ND6	mfDCA	26.33
92	140	ND3	ND6	mfDCA	26.3
55	57	ND3	ND6	mfDCA	26.24
9	48	ND3	ND6	mfDCA	26.16
3	73	ND3	ND6	mfDCA	26.14
88	110	ND3	ND6	mfDCA	26.05
114	45	ND3	ND6	mfDCA	26.01
55	93	ND3	ND6	mfDCA	25.94
81	19	ND3	ND6	mfDCA	25.73
34	44	ND3	ND6	mfDCA	25.59
109	89	ND3	ND6	mfDCA	25.43
92	31	ND3	ND6	mfDCA	25.18
74	137	ND3	ND6	mfDCA	24.93
23	42	ND3	ND6	mfDCA	24.85
46	83	ND3	ND6	mfDCA	24.85
20	126	ND3	ND6	mfDCA	24.75
71	44	ND3	ND6	mfDCA	24.73
52	115	ND3	ND6	mfDCA	24.59
70	92	ND3	ND6	mfDCA	24.57
87	84	ND3	ND6	mfDCA	24.38
48	84	ND3	ND6	mfDCA	24.36
88	137	ND3	ND6	mfDCA	24.05
96	2	ND3	ND6	mfDCA	23.7
108	98	ND3	ND6	mfDCA	23.66
20	111	ND3	ND6	mfDCA	23.5
22	65	ND3	ND6	mfDCA	23.48
49	37	ND3	ND6	mfDCA	23.45
13	51	ND3	ND6	mfDCA	23.26
94	55	ND3	ND6	mfDCA	23.17
16	107	ND3	ND6	mfDCA	23.1
108	86	ND3	ND6	mfDCA	23.09
99	14	ND3	ND6	mfDCA	23.06
11	74	ND3	ND6	mfDCA	23
22	56	ND3	ND6	mfDCA	22.96
23	43	ND3	ND6	mfDCA	22.92
84	84	ND3	ND6	mfDCA	22.87
53	124	ND3	ND6	mfDCA	22.85
49	46	ND3	ND6	mfDCA	22.8
79	159	ND3	ND6	mfDCA	22.8
93	8	ND3	ND6	mfDCA	22.7
64	69	ND3	ND6	mfDCA	22.62
65	166	ND3	ND6	mfDCA	22.52
106	25	ND3	ND6	mfDCA	22.43
83	123	ND3	ND6	mfDCA	22.28
94	7	ND3	ND6	mfDCA	22.28
65	156	ND3	ND6	mfDCA	22.25
13	76	ND3	ND6	mfDCA	22.17
91	78	ND3	ND6	mfDCA	22.14
23	119	ND3	ND6	mfDCA	22.03
10	51	ND3	ND6	mfDCA	21.99
89	78	ND3	ND6	mfDCA	21.8
103	145	ND3	ND6	mfDCA	21.7
100	97	ND3	ND6	mfDCA	21.68
13	125	ND3	ND6	mfDCA	21.67
107	115	ND3	ND6	mfDCA	21.66
6	145	ND3	ND6	mfDCA	21.53
84	4	ND3	ND6	mfDCA	21.41
13	109	ND3	ND6	mfDCA	21.32
58	92	ND3	ND6	mfDCA	21.21
23	113	ND3	ND6	mfDCA	21.02
104	22	ND3	ND6	mfDCA	21.02
81	31	ND3	ND6	mfDCA	20.46
75	146	ND3	ND6	mfDCA	20.34
108	9	ND3	ND6	mfDCA	20.12
3	53	ND3	ND6	mfDCA	20.1
79	122	ND3	ND6	mfDCA	20.09
87	172	ND3	ND6	mfDCA	20.05
53	147	ND3	ND6	mfDCA	19.92
86	113	ND3	ND6	mfDCA	19.89
32	107	ND3	ND6	mfDCA	19.83
24	64	ND3	ND6	mfDCA	19.8
85	158	ND3	ND6	mfDCA	19.48
213	71	ND4	ND4L	mfDCA	56.89
343	79	ND4	ND4L	mfDCA	44.99
234	84	ND4	ND4L	mfDCA	43.81
194	76	ND4	ND4L	mfDCA	43.21
138	60	ND4	ND4L	mfDCA	39.6
297	22	ND4	ND4L	mfDCA	38.22
2	98	ND4	ND4L	mfDCA	38.08
31	33	ND4	ND4L	mfDCA	37.58
213	4	ND4	ND4L	mfDCA	37.43
105	43	ND4	ND4L	mfDCA	34.98
313	84	ND4	ND4L	mfDCA	34.49
280	79	ND4	ND4L	mfDCA	34.28
416	37	ND4	ND4L	mfDCA	34.19
348	52	ND4	ND4L	mfDCA	33.62
279	39	ND4	ND4L	mfDCA	33.44
268	39	ND4	ND4L	mfDCA	33.44
271	67	ND4	ND4L	mfDCA	33.17
268	73	ND4	ND4L	mfDCA	32.31
279	73	ND4	ND4L	mfDCA	32.31
132	22	ND4	ND4L	mfDCA	31.35
427	70	ND4	ND4L	mfDCA	31.31
319	44	ND4	ND4L	mfDCA	31.19
367	87	ND4	ND4L	mfDCA	30.78
249	92	ND4	ND4L	mfDCA	30.43
427	69	ND4	ND4L	mfDCA	30.24
330	5	ND4	ND4L	mfDCA	29.9
222	29	ND4	ND4L	mfDCA	29.36
127	61	ND4	ND4L	mfDCA	29.34
59	14	ND4	ND4L	mfDCA	28.39
202	57	ND4	ND4L	mfDCA	27.93
286	13	ND4	ND4L	mfDCA	27.49
280	39	ND4	ND4L	mfDCA	26.92
429	29	ND4	ND4L	mfDCA	26.85
19	55	ND4	ND4L	mfDCA	26.76
76	33	ND4	ND4L	mfDCA	26.56
430	55	ND4	ND4L	mfDCA	26.03
170	19	ND4	ND4L	mfDCA	25.93
429	37	ND4	ND4L	mfDCA	25.87
271	43	ND4	ND4L	mfDCA	25.67
430	52	ND4	ND4L	mfDCA	25.52
34	24	ND4	ND4L	mfDCA	25.43
58	50	ND4	ND4L	mfDCA	25.41
73	47	ND4	ND4L	mfDCA	25.4
135	38	ND4	ND4L	mfDCA	25.35
101	37	ND4	ND4L	mfDCA	25.19
369	85	ND4	ND4L	mfDCA	24.95
434	73	ND4	ND4L	mfDCA	24.92
444	62	ND4	ND4L	mfDCA	24.89
52	60	ND4	ND4L	mfDCA	24.82
345	39	ND4	ND4L	mfDCA	24.8
280	73	ND4	ND4L	mfDCA	24.62
271	53	ND4	ND4L	mfDCA	24.61
19	97	ND4	ND4L	mfDCA	24.1
8	67	ND4	ND4L	mfDCA	24.06
385	92	ND4	ND4L	mfDCA	23.97
225	3	ND4	ND4L	mfDCA	23.53
284	58	ND4	ND4L	mfDCA	23.47
394	24	ND4	ND4L	mfDCA	23.37
12	74	ND4	ND4L	mfDCA	23.34
85	97	ND4	ND4L	mfDCA	23.19
243	44	ND4	ND4L	mfDCA	22.89
192	29	ND4	ND4L	mfDCA	22.88
307	67	ND4	ND4L	mfDCA	22.79
6	11	ND4	ND4L	mfDCA	22.71
127	50	ND4	ND4L	mfDCA	22.66
345	73	ND4	ND4L	mfDCA	22.66
402	12	ND4	ND4L	mfDCA	22.46
322	19	ND4	ND4L	mfDCA	22.29
89	33	ND4	ND4L	mfDCA	22.17
101	8	ND4	ND4L	mfDCA	22.12
344	57	ND4	ND4L	mfDCA	22.09
262	26	ND4	ND4L	mfDCA	21.99
45	83	ND4	ND4L	mfDCA	21.79
76	52	ND4	ND4L	mfDCA	21.73
234	39	ND4	ND4L	mfDCA	21.67
66	80	ND4	ND4L	mfDCA	21.43
324	62	ND4	ND4L	mfDCA	21.42
53	20	ND4	ND4L	mfDCA	21.36
16	54	ND4	ND4L	mfDCA	21.2
362	44	ND4	ND4L	mfDCA	21.17
213	53	ND4	ND4L	mfDCA	21.11
213	71	ND4	ND5	mfDCA	56.89
343	79	ND4	ND5	mfDCA	44.99
234	84	ND4	ND5	mfDCA	43.81
194	76	ND4	ND5	mfDCA	43.21
138	60	ND4	ND5	mfDCA	39.6
297	22	ND4	ND5	mfDCA	38.22
2	98	ND4	ND5	mfDCA	38.08
31	33	ND4	ND5	mfDCA	37.58
213	4	ND4	ND5	mfDCA	37.43
105	43	ND4	ND5	mfDCA	34.98
313	84	ND4	ND5	mfDCA	34.49
280	79	ND4	ND5	mfDCA	34.28
416	37	ND4	ND5	mfDCA	34.19
348	52	ND4	ND5	mfDCA	33.62
279	39	ND4	ND5	mfDCA	33.44
268	39	ND4	ND5	mfDCA	33.44
271	67	ND4	ND5	mfDCA	33.17
268	73	ND4	ND5	mfDCA	32.31
279	73	ND4	ND5	mfDCA	32.31
132	22	ND4	ND5	mfDCA	31.35
427	70	ND4	ND5	mfDCA	31.31
319	44	ND4	ND5	mfDCA	31.19
367	87	ND4	ND5	mfDCA	30.78
249	92	ND4	ND5	mfDCA	30.43
427	69	ND4	ND5	mfDCA	30.24
330	5	ND4	ND5	mfDCA	29.9
222	29	ND4	ND5	mfDCA	29.36
127	61	ND4	ND5	mfDCA	29.34
59	14	ND4	ND5	mfDCA	28.39
202	57	ND4	ND5	mfDCA	27.93
286	13	ND4	ND5	mfDCA	27.49
280	39	ND4	ND5	mfDCA	26.92
429	29	ND4	ND5	mfDCA	26.85
19	55	ND4	ND5	mfDCA	26.76
76	33	ND4	ND5	mfDCA	26.56
430	55	ND4	ND5	mfDCA	26.03
170	19	ND4	ND5	mfDCA	25.93
429	37	ND4	ND5	mfDCA	25.87
271	43	ND4	ND5	mfDCA	25.67
430	52	ND4	ND5	mfDCA	25.52
34	24	ND4	ND5	mfDCA	25.43
58	50	ND4	ND5	mfDCA	25.41
73	47	ND4	ND5	mfDCA	25.4
135	38	ND4	ND5	mfDCA	25.35
101	37	ND4	ND5	mfDCA	25.19
369	85	ND4	ND5	mfDCA	24.95
434	73	ND4	ND5	mfDCA	24.92
444	62	ND4	ND5	mfDCA	24.89
52	60	ND4	ND5	mfDCA	24.82
345	39	ND4	ND5	mfDCA	24.8
280	73	ND4	ND5	mfDCA	24.62
271	53	ND4	ND5	mfDCA	24.61
19	97	ND4	ND5	mfDCA	24.1
8	67	ND4	ND5	mfDCA	24.06
385	92	ND4	ND5	mfDCA	23.97
225	3	ND4	ND5	mfDCA	23.53
284	58	ND4	ND5	mfDCA	23.47
394	24	ND4	ND5	mfDCA	23.37
12	74	ND4	ND5	mfDCA	23.34
85	97	ND4	ND5	mfDCA	23.19
243	44	ND4	ND5	mfDCA	22.89
192	29	ND4	ND5	mfDCA	22.88
307	67	ND4	ND5	mfDCA	22.79
6	11	ND4	ND5	mfDCA	22.71
127	50	ND4	ND5	mfDCA	22.66
345	73	ND4	ND5	mfDCA	22.66
402	12	ND4	ND5	mfDCA	22.46
322	19	ND4	ND5	mfDCA	22.29
89	33	ND4	ND5	mfDCA	22.17
101	8	ND4	ND5	mfDCA	22.12
344	57	ND4	ND5	mfDCA	22.09
262	26	ND4	ND5	mfDCA	21.99
45	83	ND4	ND5	mfDCA	21.79
76	52	ND4	ND5	mfDCA	21.73
234	39	ND4	ND5	mfDCA	21.67
66	80	ND4	ND5	mfDCA	21.43
324	62	ND4	ND5	mfDCA	21.42
53	20	ND4	ND5	mfDCA	21.36
16	54	ND4	ND5	mfDCA	21.2
362	44	ND4	ND5	mfDCA	21.17
213	53	ND4	ND5	mfDCA	21.11
297	9	ND4	ND6	mfDCA	58.42
271	116	ND4	ND6	mfDCA	45.13
429	113	ND4	ND6	mfDCA	42.35
121	44	ND4	ND6	mfDCA	40.99
206	158	ND4	ND6	mfDCA	39.85
49	102	ND4	ND6	mfDCA	39.46
69	89	ND4	ND6	mfDCA	36.77
45	110	ND4	ND6	mfDCA	33.25
213	123	ND4	ND6	mfDCA	31.66
104	93	ND4	ND6	mfDCA	31.38
249	131	ND4	ND6	mfDCA	31.03
105	158	ND4	ND6	mfDCA	30.87
390	85	ND4	ND6	mfDCA	30.75
328	22	ND4	ND6	mfDCA	29.49
324	22	ND4	ND6	mfDCA	29.16
213	108	ND4	ND6	mfDCA	29.02
100	135	ND4	ND6	mfDCA	28.85
368	55	ND4	ND6	mfDCA	28.63
8	8	ND4	ND6	mfDCA	28.57
114	11	ND4	ND6	mfDCA	28.32
168	46	ND4	ND6	mfDCA	28.17
307	44	ND4	ND6	mfDCA	27.86
213	129	ND4	ND6	mfDCA	27.53
344	48	ND4	ND6	mfDCA	27.18
167	158	ND4	ND6	mfDCA	27.01
90	125	ND4	ND6	mfDCA	26.9
324	85	ND4	ND6	mfDCA	26.88
16	38	ND4	ND6	mfDCA	25.93
149	134	ND4	ND6	mfDCA	25.59
286	113	ND4	ND6	mfDCA	25.57
390	51	ND4	ND6	mfDCA	25.41
246	48	ND4	ND6	mfDCA	25.32
87	87	ND4	ND6	mfDCA	25.26
385	128	ND4	ND6	mfDCA	25.08
213	131	ND4	ND6	mfDCA	24.99
326	134	ND4	ND6	mfDCA	24.81
430	111	ND4	ND6	mfDCA	24.76
166	15	ND4	ND6	mfDCA	24.2
449	105	ND4	ND6	mfDCA	24.16
344	56	ND4	ND6	mfDCA	23.85
44	160	ND4	ND6	mfDCA	23.5
124	167	ND4	ND6	mfDCA	23.47
94	1	ND4	ND6	mfDCA	23.46
314	41	ND4	ND6	mfDCA	23.35
110	106	ND4	ND6	mfDCA	23.22
138	38	ND4	ND6	mfDCA	23.13
368	42	ND4	ND6	mfDCA	23.11
269	84	ND4	ND6	mfDCA	23.07
377	30	ND4	ND6	mfDCA	22.96
449	107	ND4	ND6	mfDCA	22.91
282	162	ND4	ND6	mfDCA	22.79
328	85	ND4	ND6	mfDCA	22.77
44	74	ND4	ND6	mfDCA	22.68
138	87	ND4	ND6	mfDCA	22.6
379	8	ND4	ND6	mfDCA	22.59
328	95	ND4	ND6	mfDCA	22.56
456	159	ND4	ND6	mfDCA	22.41
341	154	ND4	ND6	mfDCA	22.24
35	126	ND4	ND6	mfDCA	22.2
396	171	ND4	ND6	mfDCA	22.14
421	126	ND4	ND6	mfDCA	21.98
81	114	ND4	ND6	mfDCA	21.79
367	90	ND4	ND6	mfDCA	21.78
368	15	ND4	ND6	mfDCA	21.42
324	106	ND4	ND6	mfDCA	21.41
266	102	ND4	ND6	mfDCA	21.31
200	159	ND4	ND6	mfDCA	21.22
368	44	ND4	ND6	mfDCA	21.21
14	116	ND4	ND6	mfDCA	21.17
368	132	ND4	ND6	mfDCA	20.99
104	44	ND4	ND6	mfDCA	20.96
363	38	ND4	ND6	mfDCA	20.92
328	106	ND4	ND6	mfDCA	20.85
401	156	ND4	ND6	mfDCA	20.84
184	85	ND4	ND6	mfDCA	20.83
162	140	ND4	ND6	mfDCA	20.75
324	95	ND4	ND6	mfDCA	20.73
339	143	ND4	ND6	mfDCA	20.66
82	113	ND4	ND6	mfDCA	20.55
355	164	ND4	ND6	mfDCA	20.52
177	46	ND4	ND6	mfDCA	20.49
132	114	ND4	ND6	mfDCA	20.35
55	79	ND4	ND6	mfDCA	20.33
427	100	ND4	ND6	mfDCA	20.23
334	86	ND4	ND6	mfDCA	20.19
2	122	ND4	ND6	mfDCA	20.18
71	359	ND4L	ND5	mfDCA	40.06
55	215	ND4L	ND5	mfDCA	39.03
5	215	ND4L	ND5	mfDCA	37.74
84	439	ND4L	ND5	mfDCA	36.94
29	309	ND4L	ND5	mfDCA	35.38
60	66	ND4L	ND5	mfDCA	34.78
76	356	ND4L	ND5	mfDCA	34.34
84	234	ND4L	ND5	mfDCA	32.93
84	334	ND4L	ND5	mfDCA	31.86
67	494	ND4L	ND5	mfDCA	30.84
84	454	ND4L	ND5	mfDCA	30.73
55	361	ND4L	ND5	mfDCA	30.03
4	359	ND4L	ND5	mfDCA	27.88
19	504	ND4L	ND5	mfDCA	26.15
53	75	ND4L	ND5	mfDCA	26.1
10	191	ND4L	ND5	mfDCA	25.97
54	416	ND4L	ND5	mfDCA	25.94
84	548	ND4L	ND5	mfDCA	24.91
70	475	ND4L	ND5	mfDCA	24.73
54	234	ND4L	ND5	mfDCA	24.66
54	334	ND4L	ND5	mfDCA	24.04
16	177	ND4L	ND5	mfDCA	24.03
55	77	ND4L	ND5	mfDCA	23.81
69	475	ND4L	ND5	mfDCA	23.72
58	521	ND4L	ND5	mfDCA	22.98
76	438	ND4L	ND5	mfDCA	22.93
60	193	ND4L	ND5	mfDCA	22.86
74	331	ND4L	ND5	mfDCA	22.84
14	216	ND4L	ND5	mfDCA	22.8
29	454	ND4L	ND5	mfDCA	22.42
84	187	ND4L	ND5	mfDCA	22.36
54	201	ND4L	ND5	mfDCA	22.35
56	532	ND4L	ND5	mfDCA	22.33
29	464	ND4L	ND5	mfDCA	22.26
14	515	ND4L	ND5	mfDCA	22.26
15	480	ND4L	ND5	mfDCA	22.23
84	2	ND4L	ND5	mfDCA	22.12
85	444	ND4L	ND5	mfDCA	21.85
92	28	ND4L	ND5	mfDCA	21.7
70	476	ND4L	ND5	mfDCA	21.67
85	72	ND4L	ND5	mfDCA	21.53
59	474	ND4L	ND5	mfDCA	21.24
24	551	ND4L	ND5	mfDCA	21.22
79	591	ND4L	ND5	mfDCA	21.12
39	9	ND4L	ND5	mfDCA	21.07
98	122	ND4L	ND5	mfDCA	20.96
69	476	ND4L	ND5	mfDCA	20.93
98	122	ND4L	ND6	mfDCA	43.78
20	123	ND4L	ND6	mfDCA	42.31
61	40	ND4L	ND6	mfDCA	40.11
74	163	ND4L	ND6	mfDCA	39.05
11	37	ND4L	ND6	mfDCA	35.43
14	35	ND4L	ND6	mfDCA	34.84
67	86	ND4L	ND6	mfDCA	33.98
79	14	ND4L	ND6	mfDCA	33.55
63	163	ND4L	ND6	mfDCA	33.5
10	99	ND4L	ND6	mfDCA	32.27
24	53	ND4L	ND6	mfDCA	31.84
55	148	ND4L	ND6	mfDCA	31.72
37	105	ND4L	ND6	mfDCA	30.78
52	111	ND4L	ND6	mfDCA	30.76
3	65	ND4L	ND6	mfDCA	29.4
59	84	ND4L	ND6	mfDCA	28.07
84	139	ND4L	ND6	mfDCA	27.9
29	73	ND4L	ND6	mfDCA	27.84
55	129	ND4L	ND6	mfDCA	27.04
79	144	ND4L	ND6	mfDCA	26.3
47	47	ND4L	ND6	mfDCA	26.12
97	2	ND4L	ND6	mfDCA	26.06
92	104	ND4L	ND6	mfDCA	25.32
6	94	ND4L	ND6	mfDCA	24.81
56	124	ND4L	ND6	mfDCA	24.6
53	41	ND4L	ND6	mfDCA	24.54
71	123	ND4L	ND6	mfDCA	24.34
98	86	ND4L	ND6	mfDCA	24.3
62	170	ND4L	ND6	mfDCA	24.08
55	110	ND4L	ND6	mfDCA	23.9
81	38	ND4L	ND6	mfDCA	23.84
71	55	ND4L	ND6	mfDCA	23.58
14	85	ND4L	ND6	mfDCA	23.41
72	48	ND4L	ND6	mfDCA	23.37
58	124	ND4L	ND6	mfDCA	23.28
70	100	ND4L	ND6	mfDCA	23.28
63	160	ND4L	ND6	mfDCA	23.25
63	139	ND4L	ND6	mfDCA	23.22
14	107	ND4L	ND6	mfDCA	23.18
56	115	ND4L	ND6	mfDCA	23.15
89	13	ND4L	ND6	mfDCA	23.06
53	44	ND4L	ND6	mfDCA	23
[truncated: 5,018 more rows]

## Sheet: cov intra
Site A	Site B	Protein A	ICOMS method	Score
71	276	ND1	cMI	32.6168
67	276	ND1	cMI	27.4213
1	9	ND1	cMI	26.4013
81	87	ND1	cMI	25.3296
213	276	ND1	cMI	25.1856
268	269	ND1	cMI	23.7674
71	249	ND1	cMI	23.4365
84	161	ND1	cMI	23.3391
76	108	ND1	cMI	23.0998
27	76	ND1	cMI	23.0179
2	246	ND1	cMI	22.7885
10	14	ND1	cMI	22.4869
84	249	ND1	cMI	22.2823
7	14	ND1	cMI	21.7279
3	9	ND1	cMI	21.305
67	71	ND1	cMI	20.973
67	275	ND1	cMI	20.8685
196	311	ND1	cMI	20.6668
241	249	ND1	cMI	20.5786
5	12	ND1	cMI	20.4069
5	14	ND1	cMI	20.2791
15	85	ND1	cMI	20.2123
15	108	ND1	cMI	20.1613
67	84	ND1	cMI	20.0779
213	301	ND1	cMI	20.063
1	5	ND1	cMI	20.0005
258	301	ND1	cMI	19.8906
81	276	ND1	cMI	19.8112
15	241	ND1	cMI	19.7214
229	241	ND1	cMI	19.7121
3	13	ND1	cMI	19.5985
70	76	ND1	cMI	19.5423
67	161	ND1	cMI	19.5044
49	85	ND1	cMI	19.4896
62	161	ND1	cMI	19.3777
84	108	ND1	cMI	19.3416
5	7	ND1	cMI	19.2714
17	105	ND1	cMI	19.2708
2	250	ND1	cMI	19.0929
67	213	ND1	cMI	18.9734
81	93	ND1	cMI	18.9725
17	27	ND1	cMI	18.9689
84	229	ND1	cMI	18.8627
15	84	ND1	cMI	18.7942
12	13	ND1	cMI	18.6554
85	98	ND1	cMI	18.649
2	258	ND1	cMI	18.6124
87	93	ND1	cMI	18.6086
85	247	ND1	cMI	18.5662
84	269	ND1	cMI	18.4544
247	249	ND1	cMI	18.4364
21	275	ND1	cMI	18.2199
161	196	ND1	cMI	18.2094
276	301	ND1	cMI	18.02
245	246	ND1	cMI	18.0142
71	301	ND1	cMI	17.96
70	105	ND1	cMI	17.8531
161	249	ND1	cMI	17.8357
161	241	ND1	cMI	17.8032
12	14	ND1	cMI	17.7902
126	161	ND1	cMI	17.7519
84	241	ND1	cMI	17.6847
1	166	ND1	cMI	17.6599
71	213	ND1	cMI	17.5165
161	276	ND1	cMI	17.5044
1	10	ND1	cMI	17.4958
8	84	ND1	cMI	17.465
1	14	ND1	cMI	17.3247
2	257	ND1	cMI	17.272
23	108	ND1	cMI	17.2135
84	245	ND1	cMI	17.1403
1	3	ND1	cMI	17.1174
246	249	ND1	cMI	17.1093
249	276	ND1	cMI	17.0892
275	276	ND1	cMI	17.0755
17	229	ND1	cMI	17.0487
105	108	ND1	cMI	17.0446
249	258	ND1	cMI	17.0111
71	84	ND1	cMI	16.9952
249	301	ND1	cMI	16.9229
85	87	ND1	cMI	16.798
87	276	ND1	cMI	16.7801
2	9	ND1	cMI	16.7609
81	301	ND1	cMI	16.7575
71	81	ND1	cMI	16.7499
2	23	ND1	cMI	16.7253
10	112	ND1	cMI	16.53
98	105	ND1	cMI	16.3939
229	249	ND1	cMI	16.3921
70	241	ND1	cMI	16.3689
9	13	ND1	cMI	16.3225
23	62	ND1	cMI	16.2961
93	213	ND1	cMI	16.2283
84	105	ND1	cMI	16.2015
76	84	ND1	cMI	16.1502
71	87	ND1	cMI	16.1329
76	229	ND1	cMI	16.0752
241	268	ND1	cMI	16.0202
21	301	ND1	cMI	15.9949
2	84	ND1	cMI	15.9446
93	301	ND1	cMI	15.9198
196	301	ND1	cMI	15.9161
201	258	ND1	cMI	15.91
84	251	ND1	cMI	15.8933
53	268	ND1	cMI	15.8852
8	310	ND1	cMI	15.8849
71	240	ND1	cMI	15.8826
81	161	ND1	cMI	15.855
67	126	ND1	cMI	15.8499
3	10	ND1	cMI	15.7744
27	229	ND1	cMI	15.7582
62	87	ND1	cMI	15.7461
17	249	ND1	cMI	15.737
49	257	ND1	cMI	15.7271
49	161	ND1	cMI	15.6914
81	85	ND1	cMI	15.6718
15	249	ND1	cMI	15.6656
93	276	ND1	cMI	15.6581
62	153	ND1	cMI	15.6555
21	246	ND1	cMI	15.6133
15	245	ND1	cMI	15.6127
81	84	ND1	cMI	15.5987
85	304	ND1	cMI	15.5961
2	301	ND1	cMI	15.5338
81	126	ND1	cMI	15.5123
15	229	ND1	cMI	15.5116
2	27	ND1	cMI	15.4734
70	84	ND1	cMI	15.4524
98	247	ND1	cMI	15.4441
87	161	ND1	cMI	15.4384
15	105	ND1	cMI	15.4011
81	213	ND1	cMI	15.3917
241	251	ND1	cMI	15.3818
71	126	ND1	cMI	15.3657
196	213	ND1	cMI	15.3366
126	276	ND1	cMI	15.3326
2	62	ND1	cMI	15.3314
213	249	ND1	cMI	15.32
67	301	ND1	cMI	15.3182
62	85	ND1	cMI	15.2942
15	161	ND1	cMI	15.2716
17	76	ND1	cMI	15.2643
233	245	ND1	cMI	15.2574
67	258	ND1	cMI	15.2565
76	175	ND1	cMI	15.2495
17	84	ND1	cMI	15.1985
246	250	ND1	cMI	15.1937
84	87	ND1	cMI	15.178
8	269	ND1	cMI	15.1727
87	98	ND1	cMI	15.1673
67	87	ND1	cMI	15.1407
2	229	ND1	cMI	15.1343
3	11	ND1	cMI	15.0682
15	304	ND1	cMI	15.0637
62	269	ND1	cMI	15.0478
49	258	ND1	cMI	15.0316
85	229	ND1	cMI	15.0287
84	175	ND1	cMI	15.0229
241	269	ND1	cMI	15.0162
15	17	ND1	cMI	15.0036
251	310	ND1	cMI	14.9791
108	246	ND1	cMI	14.9618
8	268	ND1	cMI	14.9535
71	196	ND1	cMI	14.9267
213	275	ND1	cMI	14.8833
85	105	ND1	cMI	14.8486
229	247	ND1	cMI	14.8436
62	84	ND1	cMI	14.8345
213	240	ND1	cMI	14.8013
84	126	ND1	cMI	14.7906
84	213	ND1	cMI	14.7822
102	251	ND1	cMI	14.7818
196	276	ND1	cMI	14.744
7	12	ND1	cMI	14.7139
176	268	ND1	cMI	14.6929
68	239	ND1	cMI	14.6744
71	161	ND1	cMI	14.6376
8	102	ND1	cMI	14.6317
13	15	ND1	cMI	14.6186
62	93	ND1	cMI	14.5928
66	317	ND1	cMI	14.585
85	161	ND1	cMI	14.5802
7	13	ND1	cMI	14.5696
236	260	ND1	cMI	14.5666
2	255	ND1	cMI	14.5191
27	265	ND1	cMI	14.4509
93	161	ND1	cMI	14.4306
213	311	ND1	cMI	14.4196
126	249	ND1	cMI	14.4141
64	245	ND1	cMI	14.3421
93	258	ND1	cMI	14.2925
49	310	ND1	cMI	14.2862
9	187	ND1	cMI	14.2627
15	27	ND1	cMI	14.2468
49	93	ND1	cMI	14.2354
13	80	ND1	cMI	14.2275
2	161	ND1	cMI	14.2073
9	101	ND1	cMI	14.1575
3	187	ND1	cMI	14.1514
2	268	ND1	cMI	14.1456
108	176	ND1	cMI	14.1234
17	241	ND1	cMI	14.1053
2	247	ND1	cMI	14.072
126	213	ND1	cMI	14.0599
255	265	ND1	cMI	14.051
62	67	ND1	cMI	14.0482
8	246	ND1	cMI	14.046
67	311	ND1	cMI	14.0073
2	15	ND1	cMI	14.0032
9	255	ND1	cMI	13.9965
17	85	ND1	cMI	13.9943
17	108	ND1	cMI	13.9732
71	98	ND1	cMI	13.9455
9	11	ND1	cMI	13.9447
249	275	ND1	cMI	13.8822
53	161	ND1	cMI	13.8812
62	81	ND1	cMI	13.8778
53	310	ND1	cMI	13.863
84	276	ND1	cMI	13.8584
85	241	ND1	cMI	13.7541
62	258	ND1	cMI	13.7235
156	167	ND1	cMI	13.7189
2	3	ND1	cMI	13.7119
2	8	ND1	cMI	13.7115
67	249	ND1	cMI	13.7008
161	247	ND1	cMI	13.6661
108	247	ND1	cMI	13.6413
1	12	ND1	cMI	13.6194
8	251	ND1	cMI	13.5763
67	81	ND1	cMI	13.562
27	105	ND1	cMI	13.5618
1	239	ND1	cMI	13.5404
15	247	ND1	cMI	13.4927
3	94	ND1	cMI	13.4766
15	98	ND1	cMI	13.4663
2	4	ND1	cMI	13.4548
78	128	ND1	cMI	13.4489
21	71	ND1	cMI	13.4434
71	93	ND1	cMI	13.4299
161	311	ND1	cMI	13.4205
62	71	ND1	cMI	13.4198
229	251	ND1	cMI	13.4086
62	249	ND1	cMI	13.4054
161	275	ND1	cMI	13.3993
2	241	ND1	cMI	13.3935
9	14	ND1	cMI	13.3725
93	196	ND1	cMI	13.3721
108	229	ND1	cMI	13.3555
45	163	ND1	cMI	13.3459
196	249	ND1	cMI	13.3411
240	276	ND1	cMI	13.3393
243	268	ND1	cMI	13.3005
241	258	ND1	cMI	13.2922
68	310	ND1	cMI	13.2845
229	257	ND1	cMI	13.2792
69	163	ND1	cMI	13.2645
84	246	ND1	cMI	13.2636
126	240	ND1	cMI	13.257
84	301	ND1	cMI	13.2557
246	247	ND1	cMI	13.2509
307	310	ND1	cMI	13.2393
71	275	ND1	cMI	13.2156
2	249	ND1	cMI	13.2082
49	268	ND1	cMI	13.1967
67	240	ND1	cMI	13.1608
258	276	ND1	cMI	13.1499
6	178	ND1	cMI	13.134
161	268	ND1	cMI	13.1328
76	241	ND1	cMI	13.1306
81	249	ND1	cMI	13.1246
81	258	ND1	cMI	13.1181
5	9	ND1	cMI	13.1034
175	229	ND1	cMI	13.1
98	161	ND1	cMI	13.0908
70	108	ND1	cMI	13.0768
161	213	ND1	cMI	13.0764
71	258	ND1	cMI	13.0645
161	301	ND1	cMI	13.064
3	255	ND1	cMI	13.0467
276	304	ND1	cMI	13.038
3	5	ND1	cMI	13.0116
2	49	ND1	cMI	13.0103
161	245	ND1	cMI	12.9487
84	85	ND1	cMI	12.9445
89	93	ND2	cMI	57.6295
46	228	ND2	cMI	49.7765
7	343	ND2	cMI	47.2549
192	341	ND2	cMI	47.0147
126	314	ND2	cMI	45.5203
319	342	ND2	cMI	43.7603
126	246	ND2	cMI	43.0215
156	192	ND2	cMI	41.9855
87	343	ND2	cMI	41.0582
156	228	ND2	cMI	40.8104
48	156	ND2	cMI	39.5634
221	322	ND2	cMI	39.4879
199	323	ND2	cMI	39.2878
89	268	ND2	cMI	39.2852
95	113	ND2	cMI	39.2407
156	232	ND2	cMI	39.0056
48	151	ND2	cMI	38.9127
322	324	ND2	cMI	38.8096
89	232	ND2	cMI	38.409
80	304	ND2	cMI	38.3588
89	96	ND2	cMI	38.1084
93	324	ND2	cMI	37.9418
48	199	ND2	cMI	37.9181
46	112	ND3	cMI	25.3807
21	112	ND3	cMI	25.176
91	107	ND3	cMI	24.1174
49	112	ND3	cMI	22.6734
21	46	ND3	cMI	22.0323
8	88	ND3	cMI	21.9843
21	88	ND3	cMI	21.7014
46	49	ND3	cMI	21.6988
5	27	ND3	cMI	21.6009
35	88	ND3	cMI	21.029
35	45	ND3	cMI	20.8332
21	49	ND3	cMI	19.8683
49	88	ND3	cMI	18.7133
86	107	ND3	cMI	18.4929
18	45	ND3	cMI	18.1302
89	90	ND3	cMI	17.7247
88	112	ND3	cMI	17.7132
97	100	ND3	cMI	17.6466
44	99	ND3	cMI	17.3745
14	16	ND3	cMI	17.2399
90	97	ND3	cMI	16.974
7	95	ND3	cMI	16.8069
46	88	ND3	cMI	16.7219
4	90	ND3	cMI	16.2423
45	88	ND3	cMI	16.1005
11	100	ND3	cMI	15.8617
8	45	ND3	cMI	15.6792
45	97	ND3	cMI	15.6746
45	89	ND3	cMI	15.4649
21	107	ND3	cMI	15.2271
4	45	ND3	cMI	15.1401
35	79	ND3	cMI	15.0992
7	14	ND3	cMI	14.9271
4	16	ND3	cMI	14.7797
4	88	ND3	cMI	14.7259
12	79	ND3	cMI	14.4601
21	91	ND3	cMI	14.411
18	90	ND3	cMI	14.3904
19	90	ND3	cMI	14.3366
29	79	ND3	cMI	14.2579
15	100	ND3	cMI	14.1896
34	95	ND3	cMI	14.1641
4	18	ND3	cMI	14.1443
86	91	ND3	cMI	14.1296
21	90	ND3	cMI	14.0839
79	107	ND3	cMI	14.0406
4	112	ND3	cMI	14.0084
11	90	ND3	cMI	13.9009
46	90	ND3	cMI	13.8087
4	29	ND3	cMI	13.8009
8	35	ND3	cMI	13.6983
81	87	ND3	cMI	13.6789
34	107	ND3	cMI	13.6588
44	93	ND3	cMI	13.6522
15	97	ND3	cMI	13.5596
4	21	ND3	cMI	13.5433
84	92	ND3	cMI	13.4764
4	97	ND3	cMI	13.4683
44	89	ND3	cMI	13.3972
44	88	ND3	cMI	13.3767
21	31	ND3	cMI	13.1809
19	82	ND3	cMI	13.1746
31	88	ND3	cMI	13.0878
14	92	ND3	cMI	13.0639
9	34	ND3	cMI	13.0072
11	34	ND3	cMI	12.8331
45	49	ND3	cMI	12.7791
3	6	ND3	cMI	12.7207
21	89	ND3	cMI	12.709
21	45	ND3	cMI	12.5953
49	90	ND3	cMI	12.593
88	90	ND3	cMI	12.5896
5	16	ND3	cMI	12.5262
8	21	ND3	cMI	12.487
35	49	ND3	cMI	12.4388
79	92	ND3	cMI	12.435
29	84	ND3	cMI	12.4337
45	79	ND3	cMI	12.4288
8	18	ND3	cMI	12.4166
88	97	ND3	cMI	12.3905
90	112	ND3	cMI	12.3737
11	79	ND3	cMI	12.2769
91	112	ND3	cMI	12.2443
18	97	ND3	cMI	12.2262
20	95	ND3	cMI	12.2011
11	18	ND3	cMI	12.1695
7	16	ND3	cMI	12.1292
11	82	ND3	cMI	12.0938
5	14	ND3	cMI	12.0674
29	45	ND3	cMI	12.0241
3	31	ND3	cMI	11.9493
11	29	ND3	cMI	11.9339
46	91	ND3	cMI	11.8569
19	45	ND3	cMI	11.8442
31	107	ND3	cMI	11.8387
88	93	ND3	cMI	11.7827
7	84	ND3	cMI	11.7497
94	99	ND3	cMI	11.7196
21	79	ND3	cMI	11.7119
17	100	ND3	cMI	11.6685
14	89	ND3	cMI	11.5728
4	85	ND3	cMI	11.5704
11	92	ND3	cMI	11.5582
88	89	ND3	cMI	11.5561
18	46	ND3	cMI	11.5515
88	99	ND3	cMI	11.504
89	91	ND3	cMI	11.4872
13	17	ND3	cMI	11.4068
29	88	ND3	cMI	11.3963
34	91	ND3	cMI	11.3726
18	112	ND3	cMI	11.3228
31	112	ND3	cMI	11.32
31	90	ND3	cMI	11.3166
29	91	ND3	cMI	11.1881
79	85	ND3	cMI	11.1166
79	88	ND3	cMI	11.0993
103	114	ND3	cMI	11.0823
14	93	ND3	cMI	11.0723
18	88	ND3	cMI	11.0458
84	99	ND3	cMI	10.9724
12	97	ND3	cMI	10.9587
2	13	ND3	cMI	10.9551
8	85	ND3	cMI	10.9315
11	15	ND3	cMI	10.8617
31	85	ND3	cMI	10.8584
29	49	ND3	cMI	10.813
85	93	ND3	cMI	10.8108
8	93	ND3	cMI	10.6633
29	93	ND3	cMI	10.6426
8	89	ND3	cMI	10.619
31	46	ND3	cMI	10.6073
4	49	ND3	cMI	10.604
18	95	ND3	cMI	10.5739
8	90	ND3	cMI	10.5385
11	95	ND3	cMI	10.5326
93	101	ND3	cMI	10.5177
8	112	ND3	cMI	10.5174
3	12	ND3	cMI	10.5003
3	11	ND3	cMI	10.4624
21	86	ND3	cMI	10.4305
85	88	ND3	cMI	10.3969
44	92	ND3	cMI	10.3912
29	89	ND3	cMI	10.3904
4	35	ND3	cMI	10.3122
44	45	ND3	cMI	10.2921
8	49	ND3	cMI	10.2886
10	13	ND3	cMI	10.2468
15	45	ND3	cMI	10.2329
21	35	ND3	cMI	10.2287
6	97	ND3	cMI	10.2228
49	91	ND3	cMI	10.21
12	85	ND3	cMI	10.18
45	112	ND3	cMI	10.1682
15	18	ND3	cMI	10.0482
11	12	ND3	cMI	10.0481
4	96	ND3	cMI	10.0421
3	85	ND3	cMI	10.0394
92	93	ND3	cMI	10.0153
6	89	ND3	cMI	10.0152
7	34	ND3	cMI	9.9693
4	89	ND3	cMI	9.94979
17	87	ND3	cMI	9.92617
14	79	ND3	cMI	9.91833
21	74	ND3	cMI	9.91417
12	81	ND3	cMI	9.90348
29	100	ND3	cMI	9.88405
90	99	ND3	cMI	9.8764
92	94	ND3	cMI	9.85971
16	84	ND3	cMI	9.85545
11	96	ND3	cMI	9.8547
11	31	ND3	cMI	9.84983
92	99	ND3	cMI	9.79452
16	34	ND3	cMI	9.77269
88	91	ND3	cMI	9.73929
4	11	ND3	cMI	9.7114
45	91	ND3	cMI	9.70974
4	31	ND3	cMI	9.68632
6	88	ND3	cMI	9.68258
18	21	ND3	cMI	9.67912
29	31	ND3	cMI	9.67702
19	46	ND3	cMI	9.66901
4	93	ND3	cMI	9.66554
81	82	ND3	cMI	9.64418
18	29	ND3	cMI	9.62732
4	12	ND3	cMI	9.60902
5	20	ND3	cMI	9.60288
19	21	ND3	cMI	9.52951
29	96	ND3	cMI	9.51946
29	90	ND3	cMI	9.44302
86	396	ND4	cMI	30.6524
193	419	ND4	cMI	24.4237
185	442	ND4	cMI	22.8193
38	394	ND4	cMI	22.2424
182	419	ND4	cMI	22.1262
418	452	ND4	cMI	21.9735
49	57	ND4	cMI	21.8183
168	345	ND4	cMI	21.2542
162	411	ND4	cMI	20.7951
411	426	ND4	cMI	20.7434
41	357	ND4	cMI	20.7076
12	249	ND4	cMI	20.586
22	23	ND4	cMI	20.3723
182	185	ND4	cMI	20.3349
4	167	ND4	cMI	20.2417
299	455	ND4	cMI	20.1368
105	426	ND4	cMI	20.105
310	345	ND4	cMI	20.0283
89	184	ND4	cMI	19.9758
38	345	ND4	cMI	19.8993
57	162	ND4	cMI	19.8507
147	442	ND4	cMI	19.7857
180	396	ND4	cMI	19.5906
52	176	ND4	cMI	19.266
38	41	ND4	cMI	19.1555
256	382	ND4	cMI	19.1331
147	181	ND4	cMI	19.0188
47	426	ND4	cMI	18.9179
4	438	ND4	cMI	18.8914
50	455	ND4	cMI	18.8681
167	176	ND4	cMI	18.7707
86	426	ND4	cMI	18.6919
185	438	ND4	cMI	18.6879
182	426	ND4	cMI	18.6822
193	401	ND4	cMI	18.6415
57	426	ND4	cMI	18.5383
49	345	ND4	cMI	18.5033
251	391	ND4	cMI	18.4991
167	426	ND4	cMI	18.4831
345	444	ND4	cMI	18.4215
86	167	ND4	cMI	18.3685
76	191	ND4	cMI	18.1439
167	438	ND4	cMI	18.1162
253	427	ND4	cMI	18.1044
49	147	ND4	cMI	18.0705
168	418	ND4	cMI	18.062
38	426	ND4	cMI	17.9939
346	452	ND4	cMI	17.9581
90	256	ND4	cMI	17.8885
38	442	ND4	cMI	17.7851
54	251	ND4	cMI	17.7413
168	246	ND4	cMI	17.7043
62	310	ND4	cMI	17.6673
167	452	ND4	cMI	17.6485
162	442	ND4	cMI	17.6461
41	167	ND4	cMI	17.6307
199	416	ND4	cMI	17.6148
199	298	ND4	cMI	17.5405
38	444	ND4	cMI	17.4917
86	140	ND4	cMI	17.4472
426	455	ND4	cMI	17.4265
41	345	ND4	cMI	17.3652
351	427	ND4	cMI	17.3294
176	411	ND4	cMI	17.3249
310	418	ND4	cMI	17.3239
345	396	ND4	cMI	17.2833
52	396	ND4	cMI	17.2784
49	167	ND4	cMI	17.2337
38	185	ND4	cMI	17.2333
50	438	ND4	cMI	17.228
37	427	ND4	cMI	17.2213
52	452	ND4	cMI	17.2086
32	405	ND4	cMI	17.1196
181	185	ND4	cMI	17.117
105	140	ND4	cMI	17.1083
38	176	ND4	cMI	17.073
96	396	ND4	cMI	17.0482
341	412	ND4	cMI	17.0451
140	185	ND4	cMI	17.0429
345	452	ND4	cMI	17.0148
140	255	ND4	cMI	17.0029
176	345	ND4	cMI	16.9742
54	85	ND4	cMI	16.9731
310	452	ND4	cMI	16.9608
180	426	ND4	cMI	16.9153
60	419	ND4	cMI	16.908
9	22	ND4	cMI	16.8849
47	442	ND4	cMI	16.877
396	426	ND4	cMI	16.8267
199	346	ND4	cMI	16.8202
49	438	ND4	cMI	16.7141
162	182	ND4	cMI	16.6712
86	96	ND4	cMI	16.6126
52	86	ND4	cMI	16.593
182	411	ND4	cMI	16.5802
41	438	ND4	cMI	16.5496
85	182	ND4	cMI	16.5269
199	380	ND4	cMI	16.5147
191	416	ND4	cMI	16.4128
105	180	ND4	cMI	16.4104
90	442	ND4	cMI	16.4012
49	185	ND4	cMI	16.373
38	310	ND4	cMI	16.3593
147	314	ND4	cMI	16.3108
56	390	ND4	cMI	16.3
298	346	ND4	cMI	16.2704
49	90	ND4	cMI	16.2299
38	396	ND4	cMI	16.2003
47	89	ND4	cMI	16.1823
104	419	ND4	cMI	16.1688
41	49	ND4	cMI	16.1681
101	299	ND4	cMI	16.1568
4	33	ND4	cMI	16.1263
41	396	ND4	cMI	16.1168
167	345	ND4	cMI	16.0581
184	391	ND4	cMI	16.0277
57	182	ND4	cMI	15.9381
185	382	ND4	cMI	15.9329
442	444	ND4	cMI	15.9221
380	382	ND4	cMI	15.9214
182	442	ND4	cMI	15.9176
168	310	ND4	cMI	15.872
168	438	ND4	cMI	15.8377
167	444	ND4	cMI	15.8158
78	85	ND4	cMI	15.8075
4	345	ND4	cMI	15.7327
63	179	ND4	cMI	15.7321
255	419	ND4	cMI	15.7173
182	396	ND4	cMI	15.695
105	124	ND4	cMI	15.6896
86	310	ND4	cMI	15.6815
51	298	ND4	cMI	15.6791
52	345	ND4	cMI	15.6615
357	418	ND4	cMI	15.6519
52	96	ND4	cMI	15.6332
86	411	ND4	cMI	15.6181
50	382	ND4	cMI	15.6169
38	167	ND4	cMI	15.5915
62	452	ND4	cMI	15.5888
248	438	ND4	cMI	15.5672
302	381	ND4	cMI	15.5514
131	199	ND4	cMI	15.5459
162	426	ND4	cMI	15.5422
140	418	ND4	cMI	15.536
38	147	ND4	cMI	15.5311
4	248	ND4	cMI	15.5057
185	452	ND4	cMI	15.497
86	418	ND4	cMI	15.497
49	426	ND4	cMI	15.4848
131	346	ND4	cMI	15.4757
421	453	ND4	cMI	15.4675
182	314	ND4	cMI	15.4674
382	452	ND4	cMI	15.4657
38	182	ND4	cMI	15.4425
182	248	ND4	cMI	15.4206
140	394	ND4	cMI	15.4141
140	396	ND4	cMI	15.401
47	50	ND4	cMI	15.3993
4	310	ND4	cMI	15.3903
140	411	ND4	cMI	15.3768
185	310	ND4	cMI	15.3639
38	52	ND4	cMI	15.3554
41	50	ND4	cMI	15.3502
4	121	ND4	cMI	15.3285
4	38	ND4	cMI	15.3085
180	411	ND4	cMI	15.2915
52	124	ND4	cMI	15.2852
255	357	ND4	cMI	15.2543
49	52	ND4	cMI	15.249
86	180	ND4	cMI	15.2459
314	345	ND4	cMI	15.196
33	452	ND4	cMI	15.1877
176	185	ND4	cMI	15.1535
140	314	ND4	cMI	15.152
163	409	ND4	cMI	15.1452
40	400	ND4	cMI	15.1358
434	453	ND4	cMI	15.1147
180	382	ND4	cMI	15.0999
162	180	ND4	cMI	15.0971
310	444	ND4	cMI	15.0899
162	419	ND4	cMI	15.065
86	345	ND4	cMI	15.0283
41	246	ND4	cMI	15.0275
50	168	ND4	cMI	15.0258
41	426	ND4	cMI	15.0153
184	256	ND4	cMI	14.9994
63	248	ND4	cMI	14.9941
57	442	ND4	cMI	14.9825
182	299	ND4	cMI	14.9781
313	383	ND4	cMI	14.9702
181	182	ND4	cMI	14.9669
396	411	ND4	cMI	14.9417
357	396	ND4	cMI	14.9231
124	180	ND4	cMI	14.9086
167	418	ND4	cMI	14.8902
33	345	ND4	cMI	14.8558
419	426	ND4	cMI	14.8478
47	427	ND4	cMI	14.8318
168	396	ND4	cMI	14.823
47	185	ND4	cMI	14.804
140	412	ND4	cMI	14.8002
191	313	ND4	cMI	14.7894
255	455	ND4	cMI	14.7865
47	396	ND4	cMI	14.7733
181	255	ND4	cMI	14.7682
180	419	ND4	cMI	14.7594
21	181	ND4	cMI	14.755
82	191	ND4	cMI	14.7378
180	357	ND4	cMI	14.7174
50	167	ND4	cMI	14.7007
85	427	ND4	cMI	14.6989
298	341	ND4	cMI	14.6975
55	140	ND4	cMI	14.6911
298	452	ND4	cMI	14.6898
310	439	ND4	cMI	14.6897
167	382	ND4	cMI	14.6859
38	49	ND4	cMI	14.6705
41	442	ND4	cMI	14.6667
40	438	ND4	cMI	14.6575
131	452	ND4	cMI	14.656
199	452	ND4	cMI	14.6429
382	396	ND4	cMI	14.628
33	140	ND4	cMI	14.6186
22	85	ND4	cMI	14.6179
90	167	ND4	cMI	14.5914
67	401	ND4	cMI	14.5785
411	442	ND4	cMI	14.5759
344	352	ND4	cMI	14.5714
23	70	ND4	cMI	14.5547
22	434	ND4	cMI	14.5424
52	341	ND4	cMI	14.5319
38	438	ND4	cMI	14.5288
41	63	ND4	cMI	14.5264
40	179	ND4	cMI	14.51
22	188	ND4	cMI	14.5048
314	418	ND4	cMI	14.489
85	89	ND4	cMI	14.4797
140	167	ND4	cMI	14.4789
345	426	ND4	cMI	14.4699
41	394	ND4	cMI	14.4646
185	380	ND4	cMI	14.4458
33	192	ND4	cMI	14.435
38	357	ND4	cMI	14.4238
62	418	ND4	cMI	14.4236
23	50	ND4	cMI	14.4219
85	248	ND4	cMI	14.414
131	313	ND4	cMI	14.4018
167	394	ND4	cMI	14.3987
40	398	ND4	cMI	14.3777
66	247	ND4	cMI	14.3531
49	162	ND4	cMI	14.3521
341	418	ND4	cMI	14.3332
6	263	ND4	cMI	14.3212
104	182	ND4	cMI	14.3071
60	442	ND4	cMI	14.2964
86	124	ND4	cMI	14.2852
47	248	ND4	cMI	14.2812
345	357	ND4	cMI	14.2594
346	418	ND4	cMI	14.2462
47	247	ND4	cMI	14.2104
167	419	ND4	cMI	14.2097
36	394	ND4	cMI	14.1853
185	426	ND4	cMI	14.1435
76	416	ND4	cMI	14.1285
4	255	ND4	cMI	14.1214
47	418	ND4	cMI	14.102
299	325	ND4	cMI	14.092
426	442	ND4	cMI	14.088
45	50	ND4	cMI	14.062
246	357	ND4	cMI	14.0514
167	357	ND4	cMI	14.0482
176	396	ND4	cMI	14.0466
180	182	ND4	cMI	14.0453
17	94	ND4	cMI	14.0399
96	167	ND4	cMI	14.0337
52	180	ND4	cMI	14.0292
49	180	ND4	cMI	14.0236
21	426	ND4	cMI	14.0207
21	299	ND4	cMI	14.0165
181	376	ND4	cMI	14.0133
21	38	ND4	cMI	14.0102
382	411	ND4	cMI	13.9973
33	96	ND4	cMI	13.9966
162	309	ND4	cMI	13.9928
167	191	ND4	cMI	13.9895
21	382	ND4	cMI	13.9872
179	248	ND4	cMI	13.9868
60	104	ND4	cMI	13.9799
49	182	ND4	cMI	13.9725
4	382	ND4	cMI	13.9634
91	205	ND4	cMI	13.9559
89	248	ND4	cMI	13.9515
57	96	ND4	cMI	13.9502
179	255	ND4	cMI	13.9398
179	301	ND4	cMI	13.9157
394	442	ND4	cMI	13.9061
131	416	ND4	cMI	13.904
179	419	ND4	cMI	13.8814
49	442	ND4	cMI	13.8569
176	180	ND4	cMI	13.8567
43	405	ND4	cMI	13.8492
185	396	ND4	cMI	13.8478
21	167	ND4	cMI	13.8476
101	255	ND4	cMI	13.8296
184	381	ND4	cMI	13.8224
396	438	ND4	cMI	13.8085
62	345	ND4	cMI	13.8017
47	162	ND4	cMI	13.799
341	346	ND4	cMI	13.7907
37	449	ND4	cMI	13.7868
38	411	ND4	cMI	13.7813
90	166	ND4	cMI	13.7812
43	430	ND4	cMI	13.7782
147	376	ND4	cMI	13.7749
21	325	ND4	cMI	13.7668
21	85	ND4	cMI	13.7605
62	167	ND4	cMI	13.7564
21	251	ND4	cMI	13.7506
382	426	ND4	cMI	13.7503
167	442	ND4	cMI	13.743
21	376	ND4	cMI	13.74
98	115	ND4	cMI	13.7371
182	382	ND4	cMI	13.7324
48	57	ND4L	cMI	24.9217
4	73	ND4L	cMI	23.0017
73	87	ND4L	cMI	21.4413
2	4	ND4L	cMI	20.8251
54	73	ND4L	cMI	20.79
53	80	ND4L	cMI	20.574
53	73	ND4L	cMI	20.3157
3	51	ND4L	cMI	19.6815
4	76	ND4L	cMI	19.3574
53	54	ND4L	cMI	19.1783
2	73	ND4L	cMI	18.7794
57	80	ND4L	cMI	18.4769
19	73	ND4L	cMI	18.3787
54	80	ND4L	cMI	18.3046
57	58	ND4L	cMI	18.2394
6	46	ND4L	cMI	18.162
54	87	ND4L	cMI	17.8508
4	87	ND4L	cMI	17.8406
53	57	ND4L	cMI	17.5821
73	76	ND4L	cMI	17.2724
3	57	ND4L	cMI	17.2086
19	57	ND4L	cMI	17.1487
17	73	ND4L	cMI	17.1221
3	13	ND4L	cMI	16.9484
2	53	ND4L	cMI	16.834
48	80	ND4L	cMI	16.5044
58	91	ND4L	cMI	16.298
29	55	ND4L	cMI	15.8278
17	53	ND4L	cMI	15.6918
81	87	ND4L	cMI	15.6373
19	80	ND4L	cMI	15.4067
19	58	ND4L	cMI	15.2557
19	21	ND4L	cMI	15.1777
2	57	ND4L	cMI	15.1608
54	58	ND4L	cMI	15.1551
73	80	ND4L	cMI	15.0787
80	91	ND4L	cMI	15.0546
6	44	ND4L	cMI	15.0477
14	57	ND4L	cMI	15.038
54	57	ND4L	cMI	14.9748
37	97	ND4L	cMI	14.968
62	80	ND4L	cMI	14.599
44	48	ND4L	cMI	14.544
53	62	ND4L	cMI	14.4808
58	80	ND4L	cMI	14.4671
57	87	ND4L	cMI	14.371
4	48	ND4L	cMI	14.2979
13	80	ND4L	cMI	14.181
2	80	ND4L	cMI	13.9405
4	54	ND4L	cMI	13.9288
57	73	ND4L	cMI	13.9204
19	48	ND4L	cMI	13.8008
54	63	ND4L	cMI	13.7849
19	53	ND4L	cMI	13.6877
57	62	ND4L	cMI	13.6788
56	80	ND4L	cMI	13.5648
8	13	ND4L	cMI	13.5052
44	57	ND4L	cMI	13.4704
44	53	ND4L	cMI	13.2791
4	57	ND4L	cMI	13.2622
4	80	ND4L	cMI	13.1692
19	54	ND4L	cMI	13.0318
80	87	ND4L	cMI	12.9202
54	91	ND4L	cMI	12.8522
59	87	ND4L	cMI	12.7664
8	80	ND4L	cMI	12.6356
5	55	ND4L	cMI	12.6281
56	57	ND4L	cMI	12.622
6	9	ND4L	cMI	12.5712
54	62	ND4L	cMI	12.4974
2	48	ND4L	cMI	12.4096
62	91	ND4L	cMI	12.3934
58	63	ND4L	cMI	12.2697
4	19	ND4L	cMI	12.2678
51	87	ND4L	cMI	12.1374
4	81	ND4L	cMI	12.1257
6	56	ND4L	cMI	12.1187
7	37	ND4L	cMI	12.1101
2	54	ND4L	cMI	12.0512
51	59	ND4L	cMI	12.0116
2	17	ND4L	cMI	11.9682
56	59	ND4L	cMI	11.9345
44	59	ND4L	cMI	11.8927
42	54	ND4L	cMI	11.8225
48	73	ND4L	cMI	11.7737
5	46	ND4L	cMI	11.751
3	8	ND4L	cMI	11.7054
47	80	ND4L	cMI	11.6763
3	58	ND4L	cMI	11.6388
48	62	ND4L	cMI	11.6241
8	51	ND4L	cMI	11.6166
4	58	ND4L	cMI	11.5767
3	44	ND4L	cMI	11.492
5	29	ND4L	cMI	11.4552
53	58	ND4L	cMI	11.4527
44	54	ND4L	cMI	11.4421
17	76	ND4L	cMI	11.4386
73	81	ND4L	cMI	11.4034
2	87	ND4L	cMI	11.3533
47	57	ND4L	cMI	11.1917
2	51	ND4L	cMI	11.1889
14	80	ND4L	cMI	11.1841
17	51	ND4L	cMI	11.1017
19	76	ND4L	cMI	11.0996
42	53	ND4L	cMI	11.083
8	37	ND4L	cMI	10.9526
5	56	ND4L	cMI	10.9343
21	58	ND4L	cMI	10.9134
53	87	ND4L	cMI	10.9086
2	42	ND4L	cMI	10.9077
44	51	ND4L	cMI	10.8881
4	9	ND4L	cMI	10.8768
13	56	ND4L	cMI	10.8457
9	44	ND4L	cMI	10.7827
42	47	ND4L	cMI	10.7719
5	19	ND4L	cMI	10.7557
3	87	ND4L	cMI	10.7494
17	42	ND4L	cMI	10.7395
5	6	ND4L	cMI	10.7056
53	76	ND4L	cMI	10.6551
17	54	ND4L	cMI	10.6218
3	80	ND4L	cMI	10.5898
48	54	ND4L	cMI	10.5256
5	80	ND4L	cMI	10.5168
37	38	ND4L	cMI	10.487
42	80	ND4L	cMI	10.4479
22	55	ND4L	cMI	10.4436
3	9	ND4L	cMI	10.4221
46	59	ND4L	cMI	10.378
19	87	ND4L	cMI	10.3708
19	62	ND4L	cMI	10.3644
13	59	ND4L	cMI	10.348
4	53	ND4L	cMI	10.3392
54	76	ND4L	cMI	10.2756
5	22	ND4L	cMI	10.2396
21	87	ND4L	cMI	10.2161
10	51	ND4L	cMI	10.2131
48	87	ND4L	cMI	10.1961
9	51	ND4L	cMI	10.1872
17	48	ND4L	cMI	10.1774
21	91	ND4L	cMI	10.1712
6	80	ND4L	cMI	10.137
51	57	ND4L	cMI	10.1352
3	48	ND4L	cMI	10.1116
13	44	ND4L	cMI	10.053
17	57	ND4L	cMI	10.0168
9	13	ND4L	cMI	10.0004
4	17	ND4L	cMI	9.99734
48	58	ND4L	cMI	9.98001
48	76	ND4L	cMI	9.97841
9	58	ND4L	cMI	9.9617
3	56	ND4L	cMI	9.94834
57	63	ND4L	cMI	9.84807
51	53	ND4L	cMI	9.80901
42	57	ND4L	cMI	9.779
3	59	ND4L	cMI	9.74541
55	80	ND4L	cMI	9.73662
44	47	ND4L	cMI	9.69828
6	59	ND4L	cMI	9.58303
47	53	ND4L	cMI	9.58254
7	97	ND4L	cMI	9.57611
54	81	ND4L	cMI	9.54787
47	54	ND4L	cMI	9.47291
13	37	ND4L	cMI	9.46096
26	53	ND4L	cMI	9.45463
6	57	ND4L	cMI	9.40986
7	38	ND4L	cMI	9.40487
47	58	ND4L	cMI	9.37345
9	80	ND4L	cMI	9.37196
8	9	ND4L	cMI	9.35897
3	14	ND4L	cMI	9.35843
5	54	ND4L	cMI	9.34831
20	58	ND4L	cMI	9.3341
43	87	ND4L	cMI	9.30911
76	81	ND4L	cMI	9.237
63	80	ND4L	cMI	9.23112
47	59	ND4L	cMI	9.23033
56	58	ND4L	cMI	9.18215
45	47	ND4L	cMI	9.17726
561	598	ND5	cMI	32.0315
27	572	ND5	cMI	30.2465
572	598	ND5	cMI	27.7128
370	598	ND5	cMI	27.0948
210	598	ND5	cMI	27.0253
528	592	ND5	cMI	26.7511
7	34	ND5	cMI	26.6524
34	276	ND5	cMI	25.0528
426	428	ND5	cMI	24.8926
271	432	ND5	cMI	24.8753
160	368	ND5	cMI	24.7818
458	598	ND5	cMI	24.634
410	572	ND5	cMI	24.0915
368	426	ND5	cMI	24.0273
500	561	ND5	cMI	23.9209
515	598	ND5	cMI	23.8831
41	515	ND5	cMI	23.6155
41	49	ND5	cMI	23.4675
495	536	ND5	cMI	23.3297
469	503	ND5	cMI	23.2248
190	521	ND5	cMI	23.19
420	482	ND5	cMI	23.1287
569	598	ND5	cMI	23.1057
594	598	ND5	cMI	23.033
410	506	ND5	cMI	23.0152
14	442	ND5	cMI	22.5257
56	410	ND5	cMI	22.3339
267	506	ND5	cMI	22.2581
14	537	ND5	cMI	22.0739
227	482	ND5	cMI	22.0534
426	469	ND5	cMI	22.0383
271	521	ND5	cMI	21.9629
500	521	ND5	cMI	21.5991
56	571	ND5	cMI	21.5759
420	503	ND5	cMI	21.5698
499	561	ND5	cMI	21.4529
23	514	ND5	cMI	21.4385
479	520	ND5	cMI	21.4
75	561	ND5	cMI	21.3927
29	509	ND5	cMI	21.3901
75	572	ND5	cMI	21.3623
227	426	ND5	cMI	21.2285
426	451	ND5	cMI	21.1701
14	56	ND5	cMI	21.1071
169	420	ND5	cMI	21.1033
169	202	ND5	cMI	21.092
186	482	ND5	cMI	21.0803
56	495	ND5	cMI	21.0765
442	569	ND5	cMI	21.0264
428	451	ND5	cMI	21.0251
71	75	ND5	cMI	21.0202
201	594	ND5	cMI	20.9337
521	531	ND5	cMI	20.716
193	430	ND5	cMI	20.6371
14	17	ND5	cMI	20.5913
433	434	ND5	cMI	20.5745
169	503	ND5	cMI	20.5577
75	201	ND5	cMI	20.5499
271	598	ND5	cMI	20.539
571	598	ND5	cMI	20.4398
122	512	ND5	cMI	20.4371
561	571	ND5	cMI	20.3335
368	503	ND5	cMI	20.2494
476	571	ND5	cMI	20.2461
2	469	ND5	cMI	20.1186
41	432	ND5	cMI	20.0462
368	428	ND5	cMI	20.0133
571	594	ND5	cMI	19.9572
41	569	ND5	cMI	19.9525
208	521	ND5	cMI	19.8859
17	276	ND5	cMI	19.8449
62	575	ND5	cMI	19.7973
14	484	ND5	cMI	19.7868
9	506	ND5	cMI	19.7766
432	549	ND5	cMI	19.7754
31	442	ND5	cMI	19.7584
160	169	ND5	cMI	19.7314
458	594	ND5	cMI	19.721
368	451	ND5	cMI	19.6503
23	571	ND5	cMI	19.5629
58	598	ND5	cMI	19.5435
271	550	ND5	cMI	19.4586
432	449	ND5	cMI	19.3934
41	598	ND5	cMI	19.3165
203	410	ND5	cMI	19.3142
208	572	ND5	cMI	19.293
30	540	ND5	cMI	19.2716
90	484	ND5	cMI	19.2368
71	503	ND5	cMI	19.2158
426	429	ND5	cMI	19.193
2	503	ND5	cMI	19.1766
41	500	ND5	cMI	19.1326
7	519	ND5	cMI	19.0973
13	14	ND5	cMI	19.071
484	513	ND5	cMI	19.055
14	451	ND5	cMI	19.0232
9	62	ND5	cMI	18.9872
4	7	ND5	cMI	18.9817
56	368	ND5	cMI	18.8798
71	429	ND5	cMI	18.8723
5	205	ND5	cMI	18.8353
536	598	ND5	cMI	18.7772
56	210	ND5	cMI	18.7569
410	469	ND5	cMI	18.7399
458	499	ND5	cMI	18.7317
105	368	ND5	cMI	18.6944
7	14	ND5	cMI	18.6384
5	185	ND5	cMI	18.6344
75	521	ND5	cMI	18.6194
420	469	ND5	cMI	18.603
192	221	ND5	cMI	18.5819
71	469	ND5	cMI	18.5669
23	26	ND5	cMI	18.5646
71	202	ND5	cMI	18.561
521	569	ND5	cMI	18.5496
8	16	ND5	cMI	18.5332
500	598	ND5	cMI	18.5196
572	594	ND5	cMI	18.5111
272	462	ND5	cMI	18.4847
190	424	ND5	cMI	18.4705
34	551	ND5	cMI	18.4486
116	201	ND5	cMI	18.444
14	568	ND5	cMI	18.4015
2	594	ND5	cMI	18.3984
41	561	ND5	cMI	18.3978
160	428	ND5	cMI	18.3855
192	432	ND5	cMI	18.3807
424	562	ND5	cMI	18.3786
14	208	ND5	cMI	18.3762
201	500	ND5	cMI	18.3657
56	572	ND5	cMI	18.3362
21	536	ND5	cMI	18.3314
75	426	ND5	cMI	18.3108
458	500	ND5	cMI	18.2982
193	449	ND5	cMI	18.2517
10	17	ND5	cMI	18.2321
7	26	ND5	cMI	18.2284
7	276	ND5	cMI	18.2283
21	515	ND5	cMI	18.2036
27	521	ND5	cMI	18.1248
13	561	ND5	cMI	18.1054
62	571	ND5	cMI	18.0982
41	210	ND5	cMI	18.075
208	509	ND5	cMI	18.0608
7	572	ND5	cMI	18.0537
449	594	ND5	cMI	18.0527
420	426	ND5	cMI	17.947
56	203	ND5	cMI	17.9213
193	432	ND5	cMI	17.9125
432	451	ND5	cMI	17.867
500	571	ND5	cMI	17.7965
29	374	ND5	cMI	17.7882
449	569	ND5	cMI	17.7882
1	15	ND5	cMI	17.7785
58	536	ND5	cMI	17.7648
105	432	ND5	cMI	17.764
75	109	ND5	cMI	17.7478
160	349	ND5	cMI	17.7427
432	569	ND5	cMI	17.7317
21	569	ND5	cMI	17.7203
227	593	ND5	cMI	17.71
432	536	ND5	cMI	17.7077
26	594	ND5	cMI	17.6726
88	565	ND5	cMI	17.6697
201	536	ND5	cMI	17.6687
547	594	ND5	cMI	17.6657
7	509	ND5	cMI	17.6482
49	594	ND5	cMI	17.633
109	426	ND5	cMI	17.6302
500	572	ND5	cMI	17.6281
500	536	ND5	cMI	17.6149
410	571	ND5	cMI	17.6026
75	598	ND5	cMI	17.5948
41	410	ND5	cMI	17.5781
109	381	ND5	cMI	17.5457
458	521	ND5	cMI	17.5453
8	27	ND5	cMI	17.5324
49	71	ND5	cMI	17.5023
203	571	ND5	cMI	17.4706
201	420	ND5	cMI	17.4059
56	439	ND5	cMI	17.3962
410	426	ND5	cMI	17.3956
31	569	ND5	cMI	17.3816
7	499	ND5	cMI	17.3667
14	543	ND5	cMI	17.3597
13	506	ND5	cMI	17.3593
368	432	ND5	cMI	17.3516
36	512	ND5	cMI	17.3422
29	536	ND5	cMI	17.3095
7	269	ND5	cMI	17.3052
29	105	ND5	cMI	17.2862
276	551	ND5	cMI	17.2819
3	537	ND5	cMI	17.2813
449	561	ND5	cMI	17.2783
561	572	ND5	cMI	17.2682
424	434	ND5	cMI	17.2613
14	509	ND5	cMI	17.2386
428	515	ND5	cMI	17.2101
518	598	ND5	cMI	17.1894
14	432	ND5	cMI	17.1858
75	272	ND5	cMI	17.1815
169	410	ND5	cMI	17.1491
4	276	ND5	cMI	17.1459
2	420	ND5	cMI	17.14
1	3	ND5	cMI	17.1302
71	221	ND5	cMI	17.1004
13	525	ND5	cMI	17.0983
202	482	ND5	cMI	17.0481
195	560	ND5	cMI	17.0387
210	556	ND5	cMI	17.0229
14	52	ND5	cMI	17.0091
39	500	ND5	cMI	16.9765
41	594	ND5	cMI	16.9497
271	449	ND5	cMI	16.9472
14	88	ND5	cMI	16.9353
208	210	ND5	cMI	16.9225
9	75	ND5	cMI	16.9092
515	561	ND5	cMI	16.8956
458	572	ND5	cMI	16.8827
49	202	ND5	cMI	16.8699
7	62	ND5	cMI	16.8558
208	561	ND5	cMI	16.8519
420	536	ND5	cMI	16.8507
169	469	ND5	cMI	16.8282
561	594	ND5	cMI	16.8076
202	503	ND5	cMI	16.802
13	537	ND5	cMI	16.7759
75	568	ND5	cMI	16.7752
427	438	ND5	cMI	16.7635
12	537	ND5	cMI	16.7632
537	551	ND5	cMI	16.7464
31	372	ND5	cMI	16.745
62	90	ND5	cMI	16.7412
169	451	ND5	cMI	16.7345
521	572	ND5	cMI	16.7264
208	432	ND5	cMI	16.7263
7	41	ND5	cMI	16.7101
13	513	ND5	cMI	16.6949
500	594	ND5	cMI	16.6912
518	540	ND5	cMI	16.6885
469	594	ND5	cMI	16.6652
2	429	ND5	cMI	16.6615
26	568	ND5	cMI	16.6607
169	368	ND5	cMI	16.649
6	34	ND5	cMI	16.6363
26	551	ND5	cMI	16.6335
53	62	ND5	cMI	16.6272
7	24	ND5	cMI	16.607
208	568	ND5	cMI	16.5821
420	429	ND5	cMI	16.5797
41	449	ND5	cMI	16.5753
26	52	ND5	cMI	16.5651
410	598	ND5	cMI	16.5641
6	30	ND5	cMI	16.5598
569	572	ND5	cMI	16.5371
3	568	ND5	cMI	16.526
499	594	ND5	cMI	16.515
14	23	ND5	cMI	16.5087
420	432	ND5	cMI	16.498
41	42	ND5	cMI	16.4958
514	537	ND5	cMI	16.4958
271	572	ND5	cMI	16.4956
41	71	ND5	cMI	16.4955
17	41	ND5	cMI	16.4888
7	27	ND5	cMI	16.4872
56	569	ND5	cMI	16.481
521	594	ND5	cMI	16.4801
190	434	ND5	cMI	16.4674
208	598	ND5	cMI	16.4526
41	540	ND5	cMI	16.4518
499	571	ND5	cMI	16.4445
160	429	ND5	cMI	16.4347
14	551	ND5	cMI	16.4308
12	16	ND5	cMI	16.4292
42	598	ND5	cMI	16.4269
410	500	ND5	cMI	16.4229
561	569	ND5	cMI	16.421
536	571	ND5	cMI	16.418
26	499	ND5	cMI	16.4008
480	549	ND5	cMI	16.3983
75	482	ND5	cMI	16.3692
186	227	ND5	cMI	16.3593
8	541	ND5	cMI	16.3442
201	432	ND5	cMI	16.3402
374	572	ND5	cMI	16.3263
513	536	ND5	cMI	16.3255
432	500	ND5	cMI	16.3213
26	123	ND5	cMI	16.3197
27	598	ND5	cMI	16.3193
492	569	ND5	cMI	16.3073
206	518	ND5	cMI	16.3036
160	426	ND5	cMI	16.3023
12	15	ND5	cMI	16.2989
17	42	ND5	cMI	16.2959
169	429	ND5	cMI	16.2492
509	572	ND5	cMI	16.2439
540	561	ND5	cMI	16.2439
420	583	ND5	cMI	16.2278
513	571	ND5	cMI	16.2216
571	572	ND5	cMI	16.2201
74	211	ND5	cMI	16.2059
6	269	ND5	cMI	16.1994
14	29	ND5	cMI	16.1947
31	500	ND5	cMI	16.1926
506	595	ND5	cMI	16.1922
549	598	ND5	cMI	16.1857
71	420	ND5	cMI	16.1422
210	271	ND5	cMI	16.1358
442	571	ND5	cMI	16.1145
537	540	ND5	cMI	16.0978
201	410	ND5	cMI	16.0867
7	565	ND5	cMI	16.0788
1	35	ND5	cMI	16.0771
42	410	ND5	cMI	16.0624
34	568	ND5	cMI	16.0431
13	569	ND5	cMI	16.0344
476	499	ND5	cMI	16.0302
518	521	ND5	cMI	16.0149
56	271	ND5	cMI	16.0141
24	208	ND5	cMI	16.0017
273	496	ND5	cMI	15.9906
49	432	ND5	cMI	15.9642
513	551	ND5	cMI	15.9615
3	276	ND5	cMI	15.9488
202	583	ND5	cMI	15.9436
169	432	ND5	cMI	15.9325
23	484	ND5	cMI	15.9245
3	492	ND5	cMI	15.9104
7	488	ND5	cMI	15.9066
4	201	ND5	cMI	15.906
198	541	ND5	cMI	15.9024
482	549	ND5	cMI	15.8805
201	503	ND5	cMI	15.8758
29	569	ND5	cMI	15.8682
428	503	ND5	cMI	15.8609
521	598	ND5	cMI	15.858
521	549	ND5	cMI	15.8453
500	548	ND5	cMI	15.8435
109	469	ND5	cMI	15.8285
52	451	ND5	cMI	15.7971
482	593	ND5	cMI	15.7846
499	510	ND5	cMI	15.7797
210	572	ND5	cMI	15.7775
23	540	ND5	cMI	15.7736
23	195	ND5	cMI	15.7703
192	518	ND5	cMI	15.7467
75	449	ND5	cMI	15.7391
349	495	ND5	cMI	15.7379
34	208	ND5	cMI	15.7259
533	568	ND5	cMI	15.7228
271	458	ND5	cMI	15.7171
131	150	ND6	cMI	43.7517
21	149	ND6	cMI	37.687
38	123	ND6	cMI	36.4788
86	91	ND6	cMI	34.5275
21	103	ND6	cMI	34.1862
111	135	ND6	cMI	33.7557
100	167	ND6	cMI	31.9983
38	135	ND6	cMI	31.8666
135	139	ND6	cMI	31.7347
91	132	ND6	cMI	31.0706
91	111	ND6	cMI	31.0086
38	106	ND6	cMI	30.9989
86	135	ND6	cMI	30.9894
108	167	ND6	cMI	30.8429
105	138	ND6	cMI	30.693
150	167	ND6	cMI	30.6851
38	91	ND6	cMI	30.3921
91	140	ND6	cMI	30.292
87	91	ND6	cMI	30.2354
91	150	ND6	cMI	30.1792
91	117	ND6	cMI	30.0506
77	168	ND6	cMI	29.8461
131	139	ND6	cMI	29.7849
75	91	ND6	cMI	29.6568
31	38	ND6	cMI	29.4825
123	150	ND6	cMI	29.3402
81	135	ND6	cMI	29.305
91	139	ND6	cMI	29.189
81	91	ND6	cMI	29.1182
81	108	ND6	cMI	29.047
132	150	ND6	cMI	29.0192
104	162	ND6	cMI	28.982
81	134	ND6	cMI	28.9738
91	162	ND6	cMI	28.8601
91	108	ND6	cMI	28.7482
86	117	ND6	cMI	28.7198
87	135	ND6	cMI	28.6056
21	75	ND6	cMI	28.5961
11	156	ND6	cMI	28.4755
75	135	ND6	cMI	28.4473
106	132	ND6	cMI	28.4265
7	135	ND6	cMI	28.3575
92	120	ND6	cMI	28.337
11	91	ND6	cMI	28.2973
91	106	ND6	cMI	28.1436
167	171	ND6	cMI	28.0871
1	3	ND6	cMI	28.0298
12	123	ND6	cMI	28.0077
97	105	ND6	cMI	27.8808
108	123	ND6	cMI	27.8778
150	165	ND6	cMI	27.7472
86	139	ND6	cMI	27.7048
45	97	ND6	cMI	27.6081
120	162	ND6	cMI	27.5175
117	134	ND6	cMI	27.4879
75	87	ND6	cMI	27.3096
14	94	ND6	cMI	27.2912
81	165	ND6	cMI	27.2734
41	139	ND6	cMI	27.2732
21	106	ND6	cMI	27.2675
107	111	ND6	cMI	27.2588
38	149	ND6	cMI	27.2359
89	149	ND6	cMI	27.0529
75	123	ND6	cMI	27.037
135	154	ND6	cMI	27.0253
104	132	ND6	cMI	26.8289
103	149	ND6	cMI	26.7598
21	135	ND6	cMI	26.6641
7	171	ND6	cMI	26.6488
21	108	ND6	cMI	26.6434
7	150	ND6	cMI	26.6003
91	135	ND6	cMI	26.5963
123	162	ND6	cMI	26.4838
37	92	ND6	cMI	26.4407
41	135	ND6	cMI	26.3777
7	123	ND6	cMI	26.3573
117	140	ND6	cMI	26.2477
10	103	ND6	cMI	26.2377
87	150	ND6	cMI	26.2139
108	150	ND6	cMI	26.1993
37	75	ND6	cMI	26.1893
111	134	ND6	cMI	26.1673
5	75	ND6	cMI	26.1273
86	108	ND6	cMI	26.1063
91	165	ND6	cMI	26.0659
11	92	ND6	cMI	26.0128
140	162	ND6	cMI	25.9862
37	116	ND6	cMI	25.8794
106	149	ND6	cMI	25.8457
106	150	ND6	cMI	25.7535
129	134	ND6	cMI	25.7388
86	120	ND6	cMI	25.623
139	140	ND6	cMI	25.5646
86	93	ND6	cMI	25.4955
6	123	ND6	cMI	25.4713
91	94	ND6	cMI	25.3607
12	150	ND6	cMI	25.2899
11	123	ND6	cMI	25.2682
117	129	ND6	cMI	25.2399
14	108	ND6	cMI	25.2278
91	97	ND6	cMI	25.1927
117	139	ND6	cMI	25.1437
135	140	ND6	cMI	25.1313
116	139	ND6	cMI	25.088
7	139	ND6	cMI	25.0879
123	149	ND6	cMI	25.0804
14	103	ND6	cMI	24.9051
104	123	ND6	cMI	24.8207
21	132	ND6	cMI	24.8171
45	132	ND6	cMI	24.7113
94	106	ND6	cMI	24.7107
108	135	ND6	cMI	24.6454
7	21	ND6	cMI	24.6367
10	140	ND6	cMI	24.6311
86	150	ND6	cMI	24.6235
11	106	ND6	cMI	24.5931
108	131	ND6	cMI	24.5896
120	135	ND6	cMI	24.522
135	136	ND6	cMI	24.4148
108	132	ND6	cMI	24.3581
130	131	ND6	cMI	24.3562
101	134	ND6	cMI	24.3205
106	140	ND6	cMI	24.3179
97	150	ND6	cMI	24.2933
75	120	ND6	cMI	24.2663
130	135	ND6	cMI	24.2463
101	107	ND6	cMI	24.2302
132	139	ND6	cMI	24.2239
11	139	ND6	cMI	24.1975
37	139	ND6	cMI	24.187
135	142	ND6	cMI	24.1834
134	140	ND6	cMI	24.1696
46	171	ND6	cMI	24.1203
100	103	ND6	cMI	24.0696
86	131	ND6	cMI	24.0652
81	120	ND6	cMI	24.0533
139	149	ND6	cMI	23.998
45	142	ND6	cMI	23.9977
21	91	ND6	cMI	23.952
87	100	ND6	cMI	23.9206
31	117	ND6	cMI	23.9012
38	111	ND6	cMI	23.9012
108	139	ND6	cMI	23.8995
6	103	ND6	cMI	23.8702
6	38	ND6	cMI	23.8625
14	150	ND6	cMI	23.838
123	135	ND6	cMI	23.8146
108	140	ND6	cMI	23.7612
6	31	ND6	cMI	23.7224
14	38	ND6	cMI	23.6828
145	169	ND6	cMI	23.6475
16	138	ND6	cMI	23.5959
1	2	ND6	cMI	23.5782
74	105	ND6	cMI	23.5346
94	149	ND6	cMI	23.5141
46	90	ND6	cMI	23.4935
103	123	ND6	cMI	23.4411
97	109	ND6	cMI	23.4376
123	132	ND6	cMI	23.4159
103	132	ND6	cMI	23.3682
103	117	ND6	cMI	23.3446
103	135	ND6	cMI	23.3426
75	149	ND6	cMI	23.3366
12	120	ND6	cMI	23.336
97	138	ND6	cMI	23.3294
6	132	ND6	cMI	23.2369
111	150	ND6	cMI	23.219
3	149	ND6	cMI	23.2143
38	134	ND6	cMI	23.174
135	138	ND6	cMI	23.1605
11	150	ND6	cMI	23.1188
134	150	ND6	cMI	23.0916
12	91	ND6	cMI	23.0455
100	140	ND6	cMI	23.0419
94	156	ND6	cMI	23.0092
11	17	ND6	cMI	23.0057
94	132	ND6	cMI	22.9758
154	167	ND6	cMI	22.9723
111	117	ND6	cMI	22.9637
6	41	ND6	cMI	22.9578
37	140	ND6	cMI	22.9421
38	150	ND6	cMI	22.9375
37	94	ND6	cMI	22.9179
106	123	ND6	cMI	22.868
89	103	ND6	cMI	22.8502
7	91	ND6	cMI	22.8374
75	139	ND6	cMI	22.7889
107	134	ND6	cMI	22.7667
31	131	ND6	cMI	22.744
46	167	ND6	cMI	22.7255
37	135	ND6	cMI	22.6836
162	165	ND6	cMI	22.6733
46	117	ND6	cMI	22.6395
31	139	ND6	cMI	22.6356
12	135	ND6	cMI	22.6075
87	106	ND6	cMI	22.5842
108	120	ND6	cMI	22.579
6	21	ND6	cMI	22.5623
117	131	ND6	cMI	22.5402
139	150	ND6	cMI	22.4821
92	150	ND6	cMI	22.466
87	162	ND6	cMI	22.4619
101	111	ND6	cMI	22.4253
7	111	ND6	cMI	22.4246
100	108	ND6	cMI	22.3635
120	150	ND6	cMI	22.3178
90	123	ND6	cMI	22.2842
81	117	ND6	cMI	22.2154
89	94	ND6	cMI	22.1919
81	140	ND6	cMI	22.1911
11	131	ND6	cMI	22.174
6	91	ND6	cMI	22.1505
135	165	ND6	cMI	22.1445
117	162	ND6	cMI	22.128
7	108	ND6	cMI	22.1194
92	108	ND6	cMI	22.0793
75	117	ND6	cMI	22.0704
37	150	ND6	cMI	22.037
37	91	ND6	cMI	22.0351
117	135	ND6	cMI	22.0285
101	117	ND6	cMI	22.0204
38	103	ND6	cMI	21.9984
7	75	ND6	cMI	21.9784
106	117	ND6	cMI	21.9519
108	165	ND6	cMI	21.9374
75	167	ND6	cMI	21.906
11	132	ND6	cMI	21.9037
150	171	ND6	cMI	21.8954
92	117	ND6	cMI	21.8912
101	108	ND6	cMI	21.8379
111	149	ND6	cMI	21.7948
75	85	ND6	cMI	21.7882
42	87	ND6	cMI	21.7836
91	100	ND6	cMI	21.781
41	75	ND6	cMI	21.7696
1	21	ND6	cMI	21.7665
81	90	ND6	cMI	21.7576
37	162	ND6	cMI	21.7482
106	108	ND6	cMI	21.7364
11	120	ND6	cMI	21.7104
100	162	ND6	cMI	21.6969
106	162	ND6	cMI	21.6748
21	100	ND6	cMI	21.6596
132	156	ND6	cMI	21.6564
91	110	ND6	cMI	21.6427
117	132	ND6	cMI	21.6414
120	154	ND6	cMI	21.6122
138	142	ND6	cMI	21.5763
111	145	ND6	cMI	21.5549
37	117	ND6	cMI	21.5527
132	142	ND6	cMI	21.5515
75	104	ND6	cMI	21.4795
45	162	ND6	cMI	21.4487
86	156	ND6	cMI	21.4485
75	162	ND6	cMI	21.3945
37	108	ND6	cMI	21.3835
105	117	ND6	cMI	21.3559
104	135	ND6	cMI	21.3151
100	106	ND6	cMI	21.3067
145	164	ND6	cMI	21.2977
37	38	ND6	cMI	21.2724
37	97	ND6	cMI	21.2555
86	130	ND6	cMI	21.2499
87	140	ND6	cMI	21.2408
91	92	ND6	cMI	21.2407
6	94	ND6	cMI	21.2244
89	120	ND6	cMI	21.2116
120	149	ND6	cMI	21.2078
86	162	ND6	cMI	21.2058
145	149	ND6	cMI	21.2032
89	110	ND6	cMI	21.2018
31	171	ND6	cMI	21.2006
12	108	ND6	cMI	21.1785
75	131	ND6	cMI	21.1484
41	116	ND6	cMI	21.1442
103	140	ND6	cMI	21.1232
21	87	ND6	cMI	21.114
81	171	ND6	cMI	21.0582
111	140	ND6	cMI	21.0529
134	139	ND6	cMI	21.0454
75	103	ND6	cMI	21.0454
6	149	ND6	cMI	21.0433
19	42	ND6	cMI	21.0345
7	92	ND6	cMI	21.0217
103	120	ND6	cMI	20.9932
16	105	ND6	cMI	20.9771
31	85	ND6	cMI	20.9547
111	154	ND6	cMI	20.9473
132	164	ND6	cMI	20.9193
103	106	ND6	cMI	20.846
103	111	ND6	cMI	20.8438
77	165	ND6	cMI	20.8346
130	139	ND6	cMI	20.828
85	159	ND6	cMI	20.8178
91	107	ND6	cMI	20.7944
10	139	ND6	cMI	20.7786
38	162	ND6	cMI	20.766
140	149	ND6	cMI	20.746
134	168	ND6	cMI	20.7236
105	120	ND6	cMI	20.701
12	42	ND6	cMI	20.6236
75	134	ND6	cMI	20.6102
75	165	ND6	cMI	20.6023
107	159	ND6	cMI	20.6019
117	120	ND6	cMI	20.5931
131	135	ND6	cMI	20.5321
139	167	ND6	cMI	20.5281
106	135	ND6	cMI	20.5146
10	104	ND6	cMI	20.5097
108	149	ND6	cMI	20.4928
89	91	ND6	cMI	20.4375
38	75	ND6	cMI	20.4332
81	123	ND6	cMI	20.4147
87	111	ND6	cMI	20.3884
38	117	ND6	cMI	20.368
108	130	ND6	cMI	20.3634
38	165	ND6	cMI	20.3489
21	95	ND6	cMI	20.3354
94	104	ND6	cMI	20.2487
140	165	ND6	cMI	20.231
135	167	ND6	cMI	20.2286
120	134	ND6	cMI	20.2171
92	139	ND6	cMI	20.2061
13	17	ND6	cMI	20.2024
89	123	ND6	cMI	20.1984
7	86	ND6	cMI	20.1852
21	42	ND6	cMI	20.1822
91	120	ND6	cMI	20.1741
108	116	ND6	cMI	20.1639
86	140	ND6	cMI	20.158
104	106	ND6	cMI	20.1472
108	138	ND6	cMI	20.1268
91	105	ND6	cMI	20.1135
5	120	ND6	cMI	20.0751
93	139	ND6	cMI	20.0545
150	159	ND6	cMI	20.0432
136	165	ND6	cMI	20.0305
86	134	ND6	cMI	20.0228
12	159	ND6	cMI	20.0161
45	74	ND6	cMI	20.0072
111	120	ND6	cMI	19.9954
75	86	ND6	cMI	19.9944
149	156	ND6	cMI	19.9606
89	106	ND6	cMI	19.9542
1	103	ND6	cMI	19.9416
100	116	ND6	cMI	19.9211
89	108	ND6	cMI	19.9167
14	87	ND6	cMI	19.9045
91	138	ND6	cMI	19.8961
11	97	ND6	cMI	19.86
100	117	ND6	cMI	19.8536
117	123	ND6	cMI	19.845
106	139	ND6	cMI	19.8395
11	108	ND6	cMI	19.8376
92	106	ND6	cMI	19.8104
16	45	ND6	cMI	19.8085
59	169	ND6	cMI	19.7989
92	167	ND6	cMI	19.7983
101	139	ND6	cMI	19.7753
86	167	ND6	cMI	19.7545
104	150	ND6	cMI	19.7545
140	150	ND6	cMI	19.7531
92	154	ND6	cMI	19.7357
94	139	ND6	cMI	19.7336
77	101	ND6	cMI	19.6493
11	135	ND6	cMI	19.6454
11	130	ND6	cMI	19.6299
123	140	ND6	cMI	19.6282
11	90	ND6	cMI	19.6024
5	162	ND6	cMI	19.5919
137	409	CO1	cMI	32.3805
50	116	CO1	cMI	31.6162
46	488	CO1	cMI	30.4837
481	488	CO1	cMI	29.9522
139	488	CO1	cMI	29.0111
28	481	CO1	cMI	28.2017
137	139	CO1	cMI	27.4669
52	409	CO1	cMI	27.1132
137	481	CO1	cMI	27.1036
139	481	CO1	cMI	26.488
52	481	CO1	cMI	26.1866
52	116	CO1	cMI	25.892
28	409	CO1	cMI	25.5066
139	409	CO1	cMI	25.3514
29	136	CO1	cMI	25.0527
28	136	CO1	cMI	24.911
28	116	CO1	cMI	24.8707
116	481	CO1	cMI	24.6378
487	488	CO1	cMI	24.5722
28	139	CO1	cMI	24.5325
29	330	CO1	cMI	24.2582
29	116	CO1	cMI	24.0999
137	488	CO1	cMI	24.0426
136	481	CO1	cMI	23.805
28	488	CO1	cMI	23.6678
136	488	CO1	cMI	23.3541
28	50	CO1	cMI	23.2634
50	409	CO1	cMI	23.2341
52	137	CO1	cMI	23.2042
52	136	CO1	cMI	23.1172
50	488	CO1	cMI	23.0082
50	136	CO1	cMI	22.8452
50	481	CO1	cMI	22.4154
136	137	CO1	cMI	22.3686
28	52	CO1	cMI	22.3322
29	332	CO1	cMI	22.0055
52	488	CO1	cMI	21.7644
330	332	CO1	cMI	21.7254
46	50	CO1	cMI	21.716
139	487	CO1	cMI	21.6315
46	487	CO1	cMI	21.6129
29	50	CO1	cMI	21.514
29	336	CO1	cMI	21.5054
46	139	CO1	cMI	21.3968
28	487	CO1	cMI	21.332
481	487	CO1	cMI	21.2563
452	496	CO1	cMI	21.1334
137	487	CO1	cMI	21.1077
116	488	CO1	cMI	20.9982
136	139	CO1	cMI	20.831
136	487	CO1	cMI	20.825
28	29	CO1	cMI	20.8183
116	332	CO1	cMI	20.4433
136	409	CO1	cMI	20.3227
116	137	CO1	cMI	20.2636
29	488	CO1	cMI	20.1485
116	139	CO1	cMI	19.9929
50	52	CO1	cMI	19.8399
409	481	CO1	cMI	19.6109
332	336	CO1	cMI	19.4397
50	139	CO1	cMI	19.3922
116	409	CO1	cMI	19.308
46	409	CO1	cMI	19.2967
28	509	CO1	cMI	19.1245
28	330	CO1	cMI	18.9792
46	52	CO1	cMI	18.9151
116	330	CO1	cMI	18.6081
136	456	CO1	cMI	18.5053
52	487	CO1	cMI	18.4275
409	488	CO1	cMI	18.34
46	136	CO1	cMI	18.2592
4	50	CO1	cMI	18.2282
116	336	CO1	cMI	18.1892
29	481	CO1	cMI	18.1425
136	336	CO1	cMI	18.0726
4	116	CO1	cMI	17.9351
28	137	CO1	cMI	17.8916
28	511	CO1	cMI	17.8502
452	481	CO1	cMI	17.8409
46	453	CO1	cMI	17.7029
46	137	CO1	cMI	17.6696
50	487	CO1	cMI	17.5605
52	139	CO1	cMI	17.5468
330	511	CO1	cMI	17.4817
29	409	CO1	cMI	17.4182
336	409	CO1	cMI	17.3702
409	487	CO1	cMI	17.3284
46	116	CO1	cMI	17.198
452	456	CO1	cMI	17.1801
52	452	CO1	cMI	17.1647
116	509	CO1	cMI	17.0955
28	46	CO1	cMI	17.0586
330	456	CO1	cMI	17.036
116	511	CO1	cMI	17.0233
28	336	CO1	cMI	16.9682
409	452	CO1	cMI	16.9499
139	330	CO1	cMI	16.868
29	137	CO1	cMI	16.8372
116	136	CO1	cMI	16.7888
29	509	CO1	cMI	16.7057
136	509	CO1	cMI	16.6549
137	452	CO1	cMI	16.6022
330	481	CO1	cMI	16.5922
4	511	CO1	cMI	16.5836
29	139	CO1	cMI	16.5751
28	452	CO1	cMI	16.5485
46	407	CO1	cMI	16.5416
253	359	CO1	cMI	16.4216
117	146	CO1	cMI	16.3852
4	452	CO1	cMI	16.2663
332	511	CO1	cMI	16.1321
136	511	CO1	cMI	16.0866
50	137	CO1	cMI	16.0756
336	456	CO1	cMI	16.0423
452	488	CO1	cMI	16.0227
336	511	CO1	cMI	15.9983
116	452	CO1	cMI	15.9974
50	330	CO1	cMI	15.9787
330	336	CO1	cMI	15.9583
136	332	CO1	cMI	15.9465
488	509	CO1	cMI	15.922
332	409	CO1	cMI	15.8879
4	456	CO1	cMI	15.575
29	419	CO1	cMI	15.516
46	481	CO1	cMI	15.5046
409	456	CO1	cMI	15.2951
332	338	CO1	cMI	15.2942
136	496	CO1	cMI	15.2761
29	46	CO1	cMI	15.2426
139	452	CO1	cMI	15.2385
4	409	CO1	cMI	15.0501
29	487	CO1	cMI	15.037
4	332	CO1	cMI	14.9737
4	29	CO1	cMI	14.8886
50	336	CO1	cMI	14.8267
453	496	CO1	cMI	14.8212
136	394	CO1	cMI	14.8111
29	52	CO1	cMI	14.8071
137	330	CO1	cMI	14.588
50	511	CO1	cMI	14.5425
136	330	CO1	cMI	14.4969
29	511	CO1	cMI	14.4847
139	336	CO1	cMI	14.4299
116	453	CO1	cMI	14.4032
4	338	CO1	cMI	14.3463
254	463	CO1	cMI	14.3196
52	330	CO1	cMI	14.2616
137	407	CO1	cMI	14.2349
452	509	CO1	cMI	14.1882
28	332	CO1	cMI	14.1466
332	452	CO1	cMI	14.0966
116	487	CO1	cMI	14.0768
394	488	CO1	cMI	14.0347
338	456	CO1	cMI	14.023
28	453	CO1	cMI	13.9865
4	330	CO1	cMI	13.958
453	509	CO1	cMI	13.9578
188	463	CO1	cMI	13.9213
29	453	CO1	cMI	13.9176
188	254	CO1	cMI	13.9083
28	394	CO1	cMI	13.867
137	511	CO1	cMI	13.8045
332	456	CO1	cMI	13.7289
453	488	CO1	cMI	13.725
452	511	CO1	cMI	13.7162
509	511	CO1	cMI	13.6823
52	332	CO1	cMI	13.6527
3	332	CO1	cMI	13.5881
50	452	CO1	cMI	13.5801
177	487	CO1	cMI	13.5366
453	484	CO1	cMI	13.5203
336	338	CO1	cMI	13.446
484	509	CO1	cMI	13.4291
46	496	CO1	cMI	13.3535
4	336	CO1	cMI	13.3487
330	338	CO1	cMI	13.3312
4	488	CO1	cMI	13.3218
137	332	CO1	cMI	13.1755
330	452	CO1	cMI	13.1304
394	409	CO1	cMI	13.1231
146	155	CO1	cMI	13.0185
338	490	CO1	cMI	13.0123
116	338	CO1	cMI	12.9683
453	481	CO1	cMI	12.9488
50	509	CO1	cMI	12.9473
409	509	CO1	cMI	12.9228
453	511	CO1	cMI	12.9208
394	419	CO1	cMI	12.9143
336	488	CO1	cMI	12.8859
257	359	CO1	cMI	12.8719
391	487	CO1	cMI	12.8404
46	423	CO1	cMI	12.7477
46	394	CO1	cMI	12.6973
50	394	CO1	cMI	12.6545
2	113	CO1	cMI	12.6329
136	452	CO1	cMI	12.628
28	456	CO1	cMI	12.6078
50	332	CO1	cMI	12.5908
409	496	CO1	cMI	12.563
4	28	CO1	cMI	12.5582
4	137	CO1	cMI	12.5152
113	223	CO1	cMI	12.4476
456	496	CO1	cMI	12.4396
57	512	CO1	cMI	12.3931
452	487	CO1	cMI	12.3564
109	490	CO1	cMI	12.3353
336	452	CO1	cMI	12.3216
4	496	CO1	cMI	12.3145
137	336	CO1	cMI	12.2896
109	332	CO1	cMI	12.2691
22	117	CO2	cMI	35.0091
52	119	CO2	cMI	31.311
41	125	CO2	cMI	28.6286
45	52	CO2	cMI	28.6062
87	125	CO2	cMI	28.4479
61	87	CO2	cMI	28.0534
3	123	CO2	cMI	27.8675
146	202	CO2	cMI	27.5648
107	119	CO2	cMI	26.9515
22	100	CO2	cMI	26.9038
55	153	CO2	cMI	26.8225
21	184	CO2	cMI	26.7792
52	125	CO2	cMI	26.6975
52	184	CO2	cMI	26.586
52	153	CO2	cMI	26.5718
114	202	CO2	cMI	26.48
45	153	CO2	cMI	26.3809
42	191	CO2	cMI	26.2383
119	125	CO2	cMI	26.1066
107	153	CO2	cMI	26.0113
45	114	CO2	cMI	25.8186
45	107	CO2	cMI	25.56
22	184	CO2	cMI	25.5543
119	153	CO2	cMI	25.4692
31	87	CO2	cMI	25.3957
45	157	CO2	cMI	25.303
125	191	CO2	cMI	25.2577
119	157	CO2	cMI	25.143
125	153	CO2	cMI	25.1113
22	87	CO2	cMI	25.0552
87	157	CO2	cMI	24.9927
41	123	CO2	cMI	24.9787
115	155	CO2	cMI	24.8744
42	153	CO2	cMI	24.6781
42	119	CO2	cMI	24.4991
153	157	CO2	cMI	24.3763
126	218	CO2	cMI	24.363
52	107	CO2	cMI	24.3432
21	22	CO2	cMI	24.3432
52	56	CO2	cMI	24.2631
41	42	CO2	cMI	24.2545
41	119	CO2	cMI	24.1647
55	146	CO2	cMI	23.9886
61	97	CO2	cMI	23.9651
55	157	CO2	cMI	23.9456
41	153	CO2	cMI	23.8799
87	214	CO2	cMI	23.8592
119	191	CO2	cMI	23.752
99	157	CO2	cMI	23.7357
55	119	CO2	cMI	23.7236
146	153	CO2	cMI	23.649
43	99	CO2	cMI	23.6438
55	125	CO2	cMI	23.5783
5	31	CO2	cMI	23.5337
36	114	CO2	cMI	23.5193
21	214	CO2	cMI	23.4543
42	214	CO2	cMI	23.45
123	148	CO2	cMI	23.4466
31	55	CO2	cMI	23.4454
99	123	CO2	cMI	23.3699
115	153	CO2	cMI	23.3294
45	123	CO2	cMI	23.2891
52	114	CO2	cMI	23.2135
117	126	CO2	cMI	23.201
56	107	CO2	cMI	23.1543
36	107	CO2	cMI	23.1362
123	127	CO2	cMI	23.0813
99	125	CO2	cMI	23.0735
92	218	CO2	cMI	23.0509
45	184	CO2	cMI	22.963
[truncated: 4,469 more rows]

## Sheet: cov common
Analysis	Site A	Site B	Protein A	Protein B
Inter-protein	126	281	ND1	ND2
Inter-protein	304	74	ND1	ND3
Inter-protein	70	97	ND1	ND3
Inter-protein	161	92	ND1	ND3
Inter-protein	304	28	ND1	ND4L
Inter-protein	249	54	ND1	ND4L
Inter-protein	304	38	ND1	ND4L
Inter-protein	304	49	ND1	ND4L
Inter-protein	247	54	ND1	ND4L
Inter-protein	84	123	ND1	ND5
Inter-protein	81	51	ND1	ND6
Inter-protein	76	150	ND1	ND6
Inter-protein	125	31	ND2	ND3
Inter-protein	180	74	ND2	ND3
Inter-protein	90	3	ND2	ND4L
Inter-protein	152	5	ND2	ND4L
Inter-protein	285	44	ND2	ND4L
Inter-protein	220	150	ND2	ND6
Inter-protein	320	111	ND2	ND6
Inter-protein	74	38	ND3	ND4L
Inter-protein	74	28	ND3	ND4L
Inter-protein	82	59	ND3	ND4L
Inter-protein	45	57	ND3	ND4L
Inter-protein	85	44	ND3	ND4L
Inter-protein	86	4	ND3	ND4L
Inter-protein	79	159	ND3	ND6
Inter-protein	103	145	ND3	ND6
Inter-protein	53	75	ND4L	ND5
Inter-protein	72	48	ND4L	ND6
Inter-protein	55	148	ND4L	ND6
Inter-protein	53	41	ND4L	ND6
Inter-protein	87	140	ND4L	ND6
Inter-protein	58	87	ND4L	ND6
Inter-protein	58	16	ND4L	ND6
Inter-protein	54	115	ND4L	ND6
Inter-protein	512	149	CO1	CO2
Inter-protein	189	91	CO1	CO2
Inter-protein	29	167	CO1	CO2
Inter-protein	29	111	CO1	CO3
Inter-protein	28	5	CO1	CO3
Inter-protein	470	153	CO1	CO3
Inter-protein	45	154	CO2	CO3
Inter-protein	26	153	CO2	CO3
Inter-protein	193	64	ATP6	ATP8
Inter-protein	128	52	ATP6	ATP8
Inter-protein	8	62	ATP6	ATP8
Inter-protein	128	50	ATP6	ATP8
Intra-protein	67	276	ND1	-
Intra-protein	76	108	ND1	-
Intra-protein	10	14	ND1	-
Intra-protein	7	14	ND1	-
Intra-protein	3	9	ND1	-
Intra-protein	5	12	ND1	-
Intra-protein	5	14	ND1	-
Intra-protein	3	13	ND1	-
Intra-protein	5	7	ND1	-
Intra-protein	12	13	ND1	-
Intra-protein	2	258	ND1	-
Intra-protein	87	93	ND1	-
Intra-protein	245	246	ND1	-
Intra-protein	12	14	ND1	-
Intra-protein	1	166	ND1	-
Intra-protein	2	257	ND1	-
Intra-protein	1	3	ND1	-
Intra-protein	2	9	ND1	-
Intra-protein	9	13	ND1	-
Intra-protein	70	84	ND1	-
Intra-protein	98	247	ND1	-
Intra-protein	251	310	ND1	-
Intra-protein	102	251	ND1	-
Intra-protein	7	12	ND1	-
Intra-protein	176	268	ND1	-
Intra-protein	13	15	ND1	-
Intra-protein	7	13	ND1	-
Intra-protein	13	80	ND1	-
Intra-protein	2	3	ND1	-
Intra-protein	1	239	ND1	-
Intra-protein	2	4	ND1	-
Intra-protein	9	14	ND1	-
Intra-protein	69	163	ND1	-
Intra-protein	5	9	ND1	-
Intra-protein	199	323	ND2	-
Intra-protein	91	107	ND3	-
Intra-protein	8	88	ND3	-
Intra-protein	46	49	ND3	-
Intra-protein	5	27	ND3	-
Intra-protein	35	88	ND3	-
Intra-protein	35	45	ND3	-
Intra-protein	86	107	ND3	-
Intra-protein	97	100	ND3	-
Intra-protein	44	99	ND3	-
Intra-protein	7	95	ND3	-
Intra-protein	45	88	ND3	-
Intra-protein	45	89	ND3	-
Intra-protein	12	79	ND3	-
Intra-protein	34	95	ND3	-
Intra-protein	86	91	ND3	-
Intra-protein	46	90	ND3	-
Intra-protein	4	29	ND3	-
Intra-protein	81	87	ND3	-
Intra-protein	34	107	ND3	-
Intra-protein	44	93	ND3	-
Intra-protein	84	92	ND3	-
Intra-protein	44	88	ND3	-
Intra-protein	14	92	ND3	-
Intra-protein	9	34	ND3	-
Intra-protein	3	6	ND3	-
Intra-protein	21	45	ND3	-
Intra-protein	35	49	ND3	-
Intra-protein	79	92	ND3	-
Intra-protein	8	18	ND3	-
Intra-protein	3	31	ND3	-
Intra-protein	19	45	ND3	-
Intra-protein	88	93	ND3	-
Intra-protein	21	79	ND3	-
Intra-protein	14	89	ND3	-
Intra-protein	88	89	ND3	-
Intra-protein	13	17	ND3	-
Intra-protein	103	114	ND3	-
Intra-protein	2	13	ND3	-
Intra-protein	11	15	ND3	-
Intra-protein	29	49	ND3	-
Intra-protein	8	89	ND3	-
Intra-protein	93	101	ND3	-
Intra-protein	3	12	ND3	-
Intra-protein	4	35	ND3	-
Intra-protein	44	45	ND3	-
Intra-protein	10	13	ND3	-
Intra-protein	21	35	ND3	-
Intra-protein	4	96	ND3	-
Intra-protein	3	85	ND3	-
Intra-protein	14	79	ND3	-
Intra-protein	21	74	ND3	-
Intra-protein	92	94	ND3	-
Intra-protein	6	88	ND3	-
Intra-protein	29	31	ND3	-
Intra-protein	4	12	ND3	-
Intra-protein	29	96	ND3	-
Intra-protein	193	419	ND4	-
Intra-protein	32	405	ND4	-
Intra-protein	168	438	ND4	-
Intra-protein	357	418	ND4	-
Intra-protein	302	381	ND4	-
Intra-protein	52	124	ND4	-
Intra-protein	314	418	ND4	-
Intra-protein	6	263	ND4	-
Intra-protein	48	57	ND4L	-
Intra-protein	4	73	ND4L	-
Intra-protein	2	4	ND4L	-
Intra-protein	53	80	ND4L	-
Intra-protein	3	51	ND4L	-
Intra-protein	4	76	ND4L	-
Intra-protein	53	54	ND4L	-
Intra-protein	57	80	ND4L	-
Intra-protein	6	46	ND4L	-
Intra-protein	4	87	ND4L	-
Intra-protein	73	76	ND4L	-
Intra-protein	3	13	ND4L	-
Intra-protein	19	21	ND4L	-
Intra-protein	2	57	ND4L	-
Intra-protein	37	97	ND4L	-
Intra-protein	44	48	ND4L	-
Intra-protein	8	13	ND4L	-
Intra-protein	44	53	ND4L	-
Intra-protein	56	57	ND4L	-
Intra-protein	6	9	ND4L	-
Intra-protein	4	81	ND4L	-
Intra-protein	7	37	ND4L	-
Intra-protein	2	17	ND4L	-
Intra-protein	44	59	ND4L	-
Intra-protein	5	46	ND4L	-
Intra-protein	3	8	ND4L	-
Intra-protein	8	51	ND4L	-
Intra-protein	73	81	ND4L	-
Intra-protein	9	44	ND4L	-
Intra-protein	42	47	ND4L	-
Intra-protein	17	42	ND4L	-
Intra-protein	17	54	ND4L	-
Intra-protein	37	38	ND4L	-
Intra-protein	19	62	ND4L	-
Intra-protein	9	51	ND4L	-
Intra-protein	13	44	ND4L	-
Intra-protein	6	59	ND4L	-
Intra-protein	7	97	ND4L	-
Intra-protein	13	37	ND4L	-
Intra-protein	6	57	ND4L	-
Intra-protein	7	38	ND4L	-
Intra-protein	3	14	ND4L	-
Intra-protein	45	47	ND4L	-
Intra-protein	528	592	ND5	-
Intra-protein	208	521	ND5	-
Intra-protein	208	509	ND5	-
Intra-protein	273	496	ND5	-
Intra-protein	349	495	ND5	-
Intra-protein	91	117	ND6	-
Intra-protein	91	139	ND6	-
Intra-protein	81	91	ND6	-
Intra-protein	86	117	ND6	-
Intra-protein	14	94	ND6	-
Intra-protein	37	116	ND6	-
Intra-protein	108	132	ND6	-
Intra-protein	108	120	ND6	-
Intra-protein	81	117	ND6	-
Intra-protein	38	103	ND6	-
Intra-protein	81	90	ND6	-
Intra-protein	37	97	ND6	-
Intra-protein	89	110	ND6	-
Intra-protein	38	117	ND6	-
Intra-protein	7	86	ND6	-
Intra-protein	14	87	ND6	-
Intra-protein	11	97	ND6	-
Intra-protein	28	409	CO1	-
Intra-protein	46	409	CO1	-
Intra-protein	28	509	CO1	-
Intra-protein	46	453	CO1	-
Intra-protein	28	46	CO1	-
Intra-protein	409	452	CO1	-
Intra-protein	28	452	CO1	-
Intra-protein	253	359	CO1	-
Intra-protein	4	452	CO1	-
Intra-protein	332	338	CO1	-
Intra-protein	4	409	CO1	-
Intra-protein	254	463	CO1	-
Intra-protein	452	509	CO1	-
Intra-protein	332	452	CO1	-
Intra-protein	188	463	CO1	-
Intra-protein	188	254	CO1	-
Intra-protein	3	332	CO1	-
Intra-protein	177	487	CO1	-
Intra-protein	146	155	CO1	-
Intra-protein	338	490	CO1	-
Intra-protein	409	509	CO1	-
Intra-protein	257	359	CO1	-
Intra-protein	391	487	CO1	-
Intra-protein	46	394	CO1	-
Intra-protein	4	28	CO1	-
Intra-protein	109	490	CO1	-
Intra-protein	109	332	CO1	-
Intra-protein	3	123	CO2	-
Intra-protein	22	100	CO2	-
Intra-protein	41	123	CO2	-
Intra-protein	117	126	CO2	-
Intra-protein	184	218	CO2	-
Intra-protein	97	146	CO2	-
Intra-protein	43	115	CO2	-
Intra-protein	22	146	CO2	-
Intra-protein	67	182	CO3	-
Intra-protein	67	192	CO3	-
Intra-protein	122	160	CO3	-
Intra-protein	78	200	CO3	-
Intra-protein	46	47	CO3	-
Intra-protein	92	95	CO3	-
Intra-protein	48	230	CO3	-
Intra-protein	91	178	CO3	-
Intra-protein	54	84	CO3	-
Intra-protein	182	217	CO3	-
Intra-protein	107	110	CO3	-
Intra-protein	122	171	CO3	-
Intra-protein	171	224	CO3	-
Intra-protein	160	219	CO3	-
Intra-protein	48	160	CO3	-
Intra-protein	122	168	CO3	-
Intra-protein	217	220	CO3	-
Intra-protein	78	143	CO3	-
Intra-protein	184	185	CO3	-
Intra-protein	32	168	CO3	-
Intra-protein	127	159	CO3	-
Intra-protein	50	135	CO3	-
Intra-protein	54	159	CO3	-
Intra-protein	143	254	CO3	-
Intra-protein	143	200	CO3	-
Intra-protein	62	224	CO3	-
Intra-protein	74	185	CO3	-
Intra-protein	84	159	CO3	-
Intra-protein	41	224	CO3	-
Intra-protein	49	52	CO3	-
Intra-protein	73	254	CO3	-
Intra-protein	157	182	CO3	-
Intra-protein	61	88	CO3	-
Intra-protein	184	199	CO3	-
Intra-protein	135	165	CO3	-
Intra-protein	25	143	CO3	-
Intra-protein	182	220	CO3	-
Intra-protein	33	135	ATP6	-
Intra-protein	103	183	ATP6	-
Intra-protein	188	189	ATP6	-
Intra-protein	14	15	ATP6	-
Intra-protein	33	119	ATP6	-
Intra-protein	36	119	ATP6	-
Intra-protein	22	197	ATP6	-
Intra-protein	114	195	ATP6	-
Intra-protein	11	81	ATP6	-
Intra-protein	59	135	ATP6	-
Intra-protein	28	51	ATP6	-
Intra-protein	123	183	ATP6	-
Intra-protein	195	224	ATP6	-
Intra-protein	31	119	ATP6	-
Intra-protein	8	90	ATP6	-
Intra-protein	31	36	ATP6	-
Intra-protein	24	187	ATP6	-
Intra-protein	63	186	ATP6	-
Intra-protein	36	181	ATP6	-
Intra-protein	20	194	ATP6	-
Intra-protein	51	121	ATP6	-
Intra-protein	45	63	ATP6	-
Intra-protein	114	224	ATP6	-
Intra-protein	52	223	ATP6	-
Intra-protein	58	135	ATP6	-
Intra-protein	81	192	ATP6	-
Intra-protein	184	224	ATP6	-
Intra-protein	63	114	ATP6	-
Intra-protein	20	44	ATP6	-
Intra-protein	42	110	ATP6	-
Intra-protein	135	194	ATP6	-
Intra-protein	35	47	ATP8	-
Intra-protein	35	45	ATP8	-
Intra-protein	32	48	ATP8	-
Intra-protein	49	53	ATP8	-
Intra-protein	32	41	ATP8	-
Intra-protein	45	47	ATP8	-
Intra-protein	32	35	ATP8	-
Intra-protein	49	66	ATP8	-
Intra-protein	18	45	ATP8	-
Intra-protein	17	47	ATP8	-
Intra-protein	24	49	ATP8	-
Intra-protein	34	35	ATP8	-
Intra-protein	17	32	ATP8	-
Intra-protein	48	66	ATP8	-
Intra-protein	49	62	ATP8	-
Intra-protein	14	45	ATP8	-
Intra-protein	42	45	ATP8	-
Intra-protein	18	41	ATP8	-
Intra-protein	42	47	ATP8	-
Intra-protein	30	45	ATP8	-
Intra-protein	32	39	ATP8	-
Intra-protein	23	42	ATP8	-
Intra-protein	28	29	ATP8	-
Intra-protein	45	48	ATP8	-
Intra-protein	32	45	ATP8	-
Intra-protein	32	53	ATP8	-
Intra-protein	32	42	ATP8	-
Intra-protein	24	34	ATP8	-
Intra-protein	18	42	ATP8	-
Intra-protein	61	62	ATP8	-
Intra-protein	42	48	ATP8	-
Intra-protein	41	47	ATP8	-
Intra-protein	18	53	ATP8	-
Intra-protein	64	65	ATP8	-
Intra-protein	66	67	ATP8	-
Intra-protein	47	53	ATP8	-
Intra-protein	28	47	ATP8	-
Intra-protein	35	44	ATP8	-
Intra-protein	28	62	ATP8	-
Intra-protein	41	48	ATP8	-
Intra-protein	59	64	ATP8	-
Intra-protein	12	35	ATP8	-
Intra-protein	14	30	ATP8	-
Intra-protein	15	29	ATP8	-
Intra-protein	32	34	ATP8	-
Intra-protein	23	28	ATP8	-
Intra-protein	43	49	ATP8	-
Intra-protein	38	48	ATP8	-
Intra-protein	41	42	ATP8	-
Intra-protein	41	49	ATP8	-
Intra-protein	31	47	ATP8	-
Intra-protein	28	59	ATP8	-
Intra-protein	24	66	ATP8	-
Intra-protein	46	58	ATP8	-
Intra-protein	39	41	ATP8	-
Intra-protein	59	65	ATP8	-
Intra-protein	14	31	ATP8	-
Intra-protein	34	48	ATP8	-
Intra-protein	18	33	ATP8	-
Intra-protein	23	243	CYB	-
Intra-protein	118	257	CYB	-
Intra-protein	122	190	CYB	-
Intra-protein	331	357	CYB	-
Intra-protein	57	123	CYB	-
Intra-protein	110	212	CYB	-
Intra-protein	246	357	CYB	-
Intra-protein	215	246	CYB	-
Intra-protein	13	329	CYB	-
Intra-protein	181	245	CYB	-
Intra-protein	110	234	CYB	-
Intra-protein	29	215	CYB	-
Intra-protein	11	209	CYB	-

## Sheet: comp inter
Gene A	Gene B	PDB ID	Chain A	Chain B	Variant A	Variant B	ΔΔG AB	ΔΔG A	ΔΔG B	Destab_members	Presence in Mammalia	aa2_A aln.pos	aa2_A	FileName_B	aa2_B.aln.pos	aa2_B	Species.name	Refseq_A	Refseq_B
MT-ND1	MT-ND3	5ldw	H	A	M3K	L79M	0.09386	0.774741	-0.73139	A;B
MT-ND1	MT-ND3	5ldw	H	A	M3I	L79M	0.07257	0.72171	-0.73139	A;B
MT-ND1	MT-ND3	5ldw	H	A	M3I	L79M	0.07257	0.72171	-0.73139	A;B
MT-ND1	MT-ND6	5ldw	H	J	T67P	I75M	0.05927	0.79919	-0.67625	A;B
MT-ND1	MT-ND6	5ldw	H	J	T67N	I75M	-0.01539	0.65272	-0.67625	A;B
MT-ND1	MT-ND3	5ldx	H	A	I72N	V88L	0.07503	0.84392	-0.70405	A;B
MT-ND1	MT-ND3	5lc5	H	A	I72M	V88A	-0.00446	-0.936311	0.932241	A;B	Y	73	M	MT-ND1_MT-ND3.aln.90.A.protB@.I.72.M.couple.fasta	90	A	Anomalurus sp. GP-2005	YP_001054750	YP_001054757
MT-ND1	MT-ND3	5lc5	H	A	I72M	V88A	-0.00446	-0.936311	0.932241	A;B	Y	73	M	MT-ND1_MT-ND3.aln.90.A.protB@.I.72.M.couple.fasta	90	A	Anomalurus sp. GP-2005	YP_001054750	YP_001054757
MT-ND1	MT-ND3	5ldw	H	A	T76S	T21M	-0.04078	1.37985	-1.61716	A;B
MT-ND1	MT-ND3	5ldw	H	A	T76S	T21M	-0.04078	1.37985	-1.61716	A;B
MT-ND1	MT-ND3	5lc5	H	A	T76I	M18I	0.03059	-0.428132	0.71862	B
MT-ND1	MT-ND3	5ldw	H	A	T76I	M18K	-0.07989	-1.2554	1.15071	A;B
MT-ND1	MT-ND3	5ldx	H	A	T76I	M87V	0.02705	-1.19083	0.94915	A;B
MT-ND1	MT-ND3	5ldx	H	A	T76I	M87K	-0.096	-1.19083	0.88833	A;B
MT-ND1	MT-ND3	5ldx	H	A	T76I	M87T	0.03618	-1.19083	1.0005	A;B
MT-ND1	MT-ND3	5ldw	H	A	L83R	F55I	-0.05526	-0.991199	0.80828	A;B
MT-ND1	MT-ND3	5ldx	H	A	L83R	F55I	0.08089	-0.206919	0.869939	B
MT-ND1	MT-ND3	5ldx	H	A	L106R	L17V	-0.05164	-0.94017	0.76999	A;B
MT-ND1	MT-ND3	5ldx	H	A	L106R	L17P	0.06715	-0.94017	0.87914	A;B
MT-ND1	MT-ND6	5ldw	H	J	A107S	V37M	0.05917	0.865929	-0.59496	A
MT-ND1	MT-ND3	5lc5	H	A	N126Y	S45P	0.03113	0.64197	-1.09178	A;B
MT-ND1	MT-ND3	5lc5	H	A	N126S	S45P	0.09708	0.24574	-1.09178	B
MT-ND1	MT-ND3	5ldw	H	A	N126T	D112G	-0.02066	-0.612129	0.59258	A
MT-ND1	MT-ND3	5ldw	H	A	N126T	D112V	0.07361	-0.612129	0.667	A;B
MT-ND1	MT-ND3	5ldw	H	A	N126T	D112A	-0.00368	-0.612129	0.565001	A
MT-ND1	MT-ND3	5ldw	H	A	N126T	S45Y	-0.01071	-0.612129	0.37701	A
MT-ND1	MT-ND3	5lc5	H	A	N126K	S45P	-0.06355	0.55308	-1.09178	B
MT-ND1	MT-ND3	5lc5	H	A	N126K	S45P	-0.06355	0.55308	-1.09178	B
MT-ND1	MT-ND3	5ldx	H	A	V144L	N10S	-0.09797	-1.05276	0.83456	A;B
MT-ND1	MT-ND3	5ldw	H	A	V144I	N10S	-0.02027	-0.74252	0.722851	A;B
MT-ND1	MT-ND3	5lc5	H	A	V144F	N10T	0.04708	0.66715	-0.84569	A;B
MT-ND1	MT-ND3	5lc5	H	A	V144F	N10H	-0.04231	0.66715	-0.468639	A
MT-ND1	MT-ND3	5ldx	H	A	V144F	N10K	0.0192	0.76722	-0.983651	A;B
MT-ND1	MT-ND3	5ldx	H	A	V144F	N10T	0.0218	0.76722	-0.72746	A;B
MT-ND1	MT-ND3	5lc5	H	A	V144A	N10Y	-0.01481	0.47799	-1.0405	B
MT-ND1	MT-ND3	5ldw	H	A	V144A	N10H	-0.04321	1.37451	-1.41111	A;B
MT-ND1	MT-ND3	5ldx	H	A	V144G	N10I	0.03869	1.83057	-1.75487	A;B
MT-ND1	MT-ND3	5ldx	H	A	L301V	T21M	-0.08096	1.39046	-1.48819	A;B
MT-ND1	MT-ND3	5ldw	H	A	L301I	A14T	0.07598	0.78196	-0.81042	A;B
MT-ND1	MT-ND3	5ldx	H	A	L301F	A14V	-0.03236	1.47144	-1.56643	A;B
MT-ND1	MT-ND3	5ldw	H	A	V305I	N10H	0.06164	1.48407	-1.41111	A;B
MT-ND2	MT-ND4L	5lc5	N	K	N78Y	V59L	-0.079	-1.06611	0.72886	A;B
MT-ND2	MT-ND4L	5ldw	N	K	N78Y	Y5N	-0.02225	-1.14108	0.933739	A;B
MT-ND2	MT-ND4L	5ldw	N	K	N78Y	Y5D	-0.0071	-1.14108	1.25425	A;B
MT-ND2	MT-ND4L	5ldx	N	K	N78Y	Y5C	-0.09053	-0.934639	0.76093	A;B
MT-ND2	MT-ND4L	5ldw	N	K	N78S	V59M	-0.09906	0.795571	-0.65549	A;B
MT-ND2	MT-ND4L	5ldx	N	K	N78K	T48P	-0.07027	-0.28813	0.82251	B
MT-ND2	MT-ND4L	5ldx	N	K	N78K	T48P	-0.07027	-0.28813	0.82251	B
MT-ND3	MT-ND1	5lc5	A	H	N10Y	V144A	-0.01481	-1.0405	0.47799	A
MT-ND3	MT-ND1	5lc5	A	H	N10H	V144F	-0.04231	-0.468639	0.66715	B
MT-ND3	MT-ND1	5ldw	A	H	N10H	V144A	-0.04321	-1.41111	1.37451	A;B
MT-ND3	MT-ND1	5ldw	A	H	N10H	V305I	0.06164	-1.41111	1.48407	A;B
MT-ND3	MT-ND1	5lc5	A	H	N10T	V144F	0.04708	-0.84569	0.66715	A;B
MT-ND3	MT-ND1	5ldx	A	H	N10T	V144F	0.0218	-0.72746	0.76722	A;B
MT-ND3	MT-ND1	5ldw	A	H	N10S	V144I	-0.02027	0.722851	-0.74252	A;B
MT-ND3	MT-ND1	5ldx	A	H	N10S	V144L	-0.09797	0.83456	-1.05276	A;B
MT-ND3	MT-ND1	5ldx	A	H	N10I	V144G	0.03869	-1.75487	1.83057	A;B
MT-ND3	MT-ND1	5ldx	A	H	N10K	V144F	0.0192	-0.983651	0.76722	A;B
MT-ND3	MT-ND1	5ldx	A	H	N10K	V144F	0.0192	-0.983651	0.76722	A;B
MT-ND3	MT-ND1	5ldw	A	H	A14T	L301I	0.07598	-0.81042	0.78196	A;B
MT-ND3	MT-ND1	5ldx	A	H	A14V	L301F	-0.03236	-1.56643	1.47144	A;B
MT-ND3	MT-ND1	5ldx	A	H	L17V	L106R	-0.05164	0.76999	-0.94017	A;B
MT-ND3	MT-ND1	5ldx	A	H	L17P	L106R	0.06715	0.87914	-0.94017	A;B
MT-ND3	MT-ND1	5ldw	A	H	M18K	T76I	-0.07989	1.15071	-1.2554	A;B
MT-ND3	MT-ND1	5lc5	A	H	M18I	T76I	0.03059	0.71862	-0.428132	A
MT-ND3	MT-ND1	5lc5	A	H	M18I	T76I	0.03059	0.71862	-0.428132	A
MT-ND3	MT-ND1	5ldw	A	H	T21M	T76S	-0.04078	-1.61716	1.37985	A;B
MT-ND3	MT-ND1	5ldx	A	H	T21M	L301V	-0.08096	-1.48819	1.39046	A;B
MT-ND3	MT-ND1	5lc5	A	H	S45P	N126K	-0.06355	-1.09178	0.55308	A
MT-ND3	MT-ND1	5lc5	A	H	S45P	N126Y	0.03113	-1.09178	0.64197	A;B
MT-ND3	MT-ND1	5lc5	A	H	S45P	N126S	0.09708	-1.09178	0.24574	A
MT-ND3	MT-ND1	5ldw	A	H	S45Y	N126T	-0.01071	0.37701	-0.612129	B
MT-ND3	MT-ND6	5lc5	A	J	M53V	D147A	0.02071	0.64441	-0.6404	A;B
MT-ND3	MT-ND6	5ldw	A	J	M53V	D147V	0.07298	0.62656	-0.665049	A;B
MT-ND3	MT-ND6	5ldw	A	J	M53V	D147Y	-0.00253	0.62656	-0.786431	A;B
MT-ND3	MT-ND1	5ldw	A	H	F55I	L83R	-0.05526	0.80828	-0.991199	A;B
MT-ND3	MT-ND1	5ldx	A	H	F55I	L83R	0.08089	0.869939	-0.206919	A
MT-ND3	MT-ND6	5lc5	A	J	F55S	L57M	0.0697	0.63009	-0.720279	A;B
MT-ND3	MT-ND6	5lc5	A	J	L64M	Y69C	0.09368	-0.52368	0.84355	B
MT-ND3	MT-ND6	5lc5	A	J	L64W	Y69F	0.08019	0.688929	-0.265009	A
MT-ND3	MT-ND6	5ldx	A	J	P74A	V65F	0.03162	0.86894	-0.87267	A;B
MT-ND3	MT-ND6	5ldx	A	J	P74S	V65F	-0.02037	0.764951	-0.87267	A;B
MT-ND3	MT-ND6	5lc5	A	J	P74H	V65F	0.05626	1.07754	-0.670768	A;B
MT-ND3	MT-ND1	5ldw	A	H	L79M	M3I	0.07257	-0.73139	0.72171	A;B
MT-ND3	MT-ND1	5ldw	A	H	L79M	M3K	0.09386	-0.73139	0.774741	A;B
MT-ND3	MT-ND6	5ldw	A	J	L86R	R150P	-0.07531	-0.348631	0.934201	B
MT-ND3	MT-ND6	5ldx	A	J	L86P	R150L	-0.06172	0.44061	-1.03378	B
MT-ND3	MT-ND1	5ldx	A	H	M87V	T76I	0.02705	0.94915	-1.19083	A;B
MT-ND3	MT-ND1	5ldx	A	H	M87T	T76I	0.03618	1.0005	-1.19083	A;B
MT-ND3	MT-ND1	5ldx	A	H	M87K	T76I	-0.096	0.88833	-1.19083	A;B
MT-ND3	MT-ND1	5ldx	A	H	V88L	I72N	0.07503	-0.70405	0.84392	A;B
MT-ND3	MT-ND1	5lc5	A	H	V88A	I72M	-0.00446	0.932241	-0.936311	A;B
MT-ND3	MT-ND6	5ldx	A	J	I97L	I168T	-0.04222	-0.12053	1.01624	B	Y	99	L	MT-ND3_MT-ND6.aln.179.T.protB@.I.97.L.couple.fasta	179	T	Elephas maximus	YP_626367	YP_626378
MT-ND3	MT-ND6	5ldx	A	J	I97F	Y165S	0.03632	-0.89431	0.553049	A
MT-ND3	MT-ND6	5ldw	A	J	I97T	I168F	-0.07975	0.91842	-1.11294	A;B
MT-ND3	MT-ND6	5ldw	A	J	I97N	I168M	0.08707	0.711969	-0.49712	A
MT-ND3	MT-ND6	5ldx	A	J	I97N	I168F	0.0796	1.66127	-1.41225	A;B
MT-ND3	MT-ND6	5lc5	A	J	I97M	I168M	0.01216	0.81537	-0.445429	A
MT-ND3	MT-ND6	5lc5	A	J	I97M	I168L	0.0388	0.81537	-0.2942	A
MT-ND3	MT-ND6	5ldx	A	J	I97M	I168T	0.08937	7.62939e-07	1.01624	B
MT-ND3	MT-ND6	5ldx	A	J	I97M	I168S	-0.08848	7.62939e-07	1.52096	B
MT-ND3	MT-ND6	5lc5	A	J	I97M	I168M	0.01216	0.81537	-0.445429	A
MT-ND3	MT-ND6	5lc5	A	J	I97M	I168L	0.0388	0.81537	-0.2942	A
MT-ND3	MT-ND6	5ldx	A	J	I97M	I168T	0.08937	7.62939e-07	1.01624	B
MT-ND3	MT-ND6	5ldx	A	J	I97M	I168S	-0.08848	7.62939e-07	1.52096	B
MT-ND3	MT-ND6	5lc5	A	J	S101C	V153L	-0.02436	0.39359	-0.77613	B
MT-ND3	MT-ND6	5lc5	A	J	S101T	V153L	0.06964	0.761179	-0.77613	A;B
MT-ND3	MT-ND6	5ldw	A	J	S101T	V153L	-0.04843	0.715641	-0.3939	A
MT-ND3	MT-ND1	5ldw	A	H	D112A	N126T	-0.00368	0.565001	-0.612129	B
MT-ND3	MT-ND1	5ldw	A	H	D112V	N126T	0.07361	0.667	-0.612129	A;B
MT-ND3	MT-ND1	5ldw	A	H	D112G	N126T	-0.02066	0.59258	-0.612129	B
MT-ND4L	MT-ND2	5ldw	K	N	Y5D	N78Y	-0.0071	1.25425	-1.14108	A;B
MT-ND4L	MT-ND2	5ldw	K	N	Y5N	N78Y	-0.02225	0.933739	-1.14108	A;B
MT-ND4L	MT-ND2	5ldx	K	N	Y5C	N78Y	-0.09053	0.76093	-0.934639	A;B
MT-ND4L	MT-ND2	5ldx	K	N	T48P	N78K	-0.07027	0.82251	-0.28813	A
MT-ND4L	MT-ND6	5lc5	K	J	N50H	A144G	-0.01254	-0.254959	0.646111	B
MT-ND4L	MT-ND6	5ldw	K	J	N50H	A144S	-0.06871	-0.614001	0.493111	A
MT-ND4L	MT-ND6	5ldw	K	J	N50H	A144G	-0.06638	-0.614001	0.544461	A
MT-ND4L	MT-ND6	5ldw	K	J	N50H	A144P	0.08738	-0.614001	0.403957	A
MT-ND4L	MT-ND6	5ldx	K	J	N50S	A144G	-0.07737	-0.763449	0.75384	A;B
MT-ND4L	MT-ND6	5lc5	K	J	N50K	A144D	0.03665	-0.93167	0.962221	A;B
MT-ND4L	MT-ND6	5lc5	K	J	N50K	A144D	0.03665	-0.93167	0.962221	A;B
MT-ND4L	MT-ND6	5ldx	K	J	L54R	I140S	-0.02779	0.462471	0.72409	B
MT-ND4L	MT-ND6	5ldx	K	J	N57H	I140T	-0.0783	-0.81671	0.54509	A
MT-ND4L	MT-ND6	5ldw	K	J	I58V	D138N	-0.05279	0.608881	-0.688118	B
MT-ND4L	MT-ND6	5lc5	K	J	I58M	D138E	-0.06831	-0.626212	0.46871	A
MT-ND4L	MT-ND6	5lc5	K	J	I58M	D138Y	0.07239	-0.626212	1.38603	A;B
MT-ND4L	MT-ND6	5lc5	K	J	I58M	S21F	-0.05465	-0.626212	0.42748	A
MT-ND4L	MT-ND6	5lc5	K	J	I58M	S21Y	-0.04364	-0.626212	0.57241	A
MT-ND4L	MT-ND6	5ldw	K	J	I58M	D138G	-0.07933	-0.623499	0.34912	A
MT-ND4L	MT-ND6	5lc5	K	J	I58M	D138E	-0.06831	-0.626212	0.46871	A
MT-ND4L	MT-ND6	5lc5	K	J	I58M	D138Y	0.07239	-0.626212	1.38603	A;B
MT-ND4L	MT-ND6	5lc5	K	J	I58M	S21F	-0.05465	-0.626212	0.42748	A
MT-ND4L	MT-ND6	5lc5	K	J	I58M	S21Y	-0.04364	-0.626212	0.57241	A
MT-ND4L	MT-ND6	5ldw	K	J	I58M	D138G	-0.07933	-0.623499	0.34912	A
MT-ND4L	MT-ND2	5ldw	K	N	V59M	N78S	-0.09906	-0.65549	0.795571	A;B
MT-ND4L	MT-ND2	5lc5	K	N	V59L	N78Y	-0.079	0.72886	-1.06611	A;B		81	Y	MT-ND2_MT-ND4L.aln.59.L.protB@.N.78.Y.couple.fasta	59	L	Hylomys suillus	166851920	YP_001661330
MT-ND4L	MT-ND2	5lc5	K	N	V59L	N78Y	-0.079	0.72886	-1.06611	A;B		81	Y	MT-ND2_MT-ND4L.aln.59.L.protB@.N.78.Y.couple.fasta	59	L	Hylomys suillus	166851920	YP_001661330
MT-ND4L	MT-ND6	5ldx	K	J	A71T	T71S	-0.07485	-0.63399	0.49665	A
MT-ND4L	MT-ND6	5ldx	K	J	N83H	A144G	0.04351	-0.86206	0.75384	A;B
MT-ND4L	MT-ND6	5ldx	K	J	N83H	A144D	0.04751	-0.86206	0.990651	A;B
MT-ND4L	MT-ND6	5lc5	K	J	N83T	N174I	0.03395	1.4151	-0.521179	A
MT-ND4L	MT-ND6	5lc5	K	J	N83T	N174K	0.00212	1.4151	-0.81752	A;B
MT-ND4L	MT-ND6	5ldx	K	J	N83T	N174I	0.06997	0.45725	-0.68336	B
MT-ND4L	MT-ND6	5lc5	K	J	N83I	N174Y	-0.03225	1.27433	-1.06544	A;B
MT-ND4L	MT-ND6	5ldx	K	J	N83I	N174Y	0.09053	0.98798	-0.33071	A
MT-ND4L	MT-ND6	5ldw	K	J	N83K	A144D	-0.02692	-0.881542	0.90531	A;B
MT-ND4L	MT-ND6	5ldx	K	J	N83K	A144D	0.0566	-1.02259	0.990651	A;B
MT-ND4L	MT-ND6	5ldw	K	J	N83K	A144D	-0.02692	-0.881542	0.90531	A;B
MT-ND4L	MT-ND6	5ldx	K	J	N83K	A144D	0.0566	-1.02259	0.990651	A;B
MT-ND6	MT-ND4L	5lc5	J	K	N174K	N83T	0.00212	-0.81752	1.4151	A;B
MT-ND6	MT-ND4L	5lc5	J	K	N174I	N83T	0.03395	-0.521179	1.4151	B
MT-ND6	MT-ND4L	5ldx	J	K	N174I	N83T	0.06997	-0.68336	0.45725	A
MT-ND6	MT-ND4L	5lc5	J	K	N174Y	N83I	-0.03225	-1.06544	1.27433	A;B
MT-ND6	MT-ND4L	5ldx	J	K	N174Y	N83I	0.09053	-0.33071	0.98798	B
MT-ND6	MT-ND3	5lc5	J	A	I168M	I97M	0.01216	-0.445429	0.81537	B
MT-ND6	MT-ND3	5ldw	J	A	I168M	I97N	0.08707	-0.49712	0.711969	B
MT-ND6	MT-ND3	5lc5	J	A	I168M	I97M	0.01216	-0.445429	0.81537	B
MT-ND6	MT-ND3	5ldw	J	A	I168M	I97N	0.08707	-0.49712	0.711969	B
MT-ND6	MT-ND3	5ldx	J	A	I168T	I97M	0.08937	1.01624	7.62939e-07	A
MT-ND6	MT-ND3	5ldx	J	A	I168T	I97L	-0.04222	1.01624	-0.12053	A		99	L	MT-ND3_MT-ND6.aln.179.T.protB@.I.97.L.couple.fasta	179	T	Elephas maximus	107122073	YP_626367
MT-ND6	MT-ND3	5ldx	J	A	I168S	I97M	-0.08848	1.52096	7.62939e-07	A
MT-ND6	MT-ND3	5lc5	J	A	I168L	I97M	0.0388	-0.2942	0.81537	B
MT-ND6	MT-ND3	5ldw	J	A	I168F	I97T	-0.07975	-1.11294	0.91842	A;B
MT-ND6	MT-ND3	5ldx	J	A	I168F	I97N	0.0796	-1.41225	1.66127	A;B
MT-ND6	MT-ND3	5ldx	J	A	Y165S	I97F	0.03632	0.553049	-0.89431	B
MT-ND6	MT-ND3	5lc5	J	A	V153L	S101C	-0.02436	-0.77613	0.39359	A
MT-ND6	MT-ND3	5lc5	J	A	V153L	S101T	0.06964	-0.77613	0.761179	A;B
MT-ND6	MT-ND3	5ldw	J	A	V153L	S101T	-0.04843	-0.3939	0.715641	B
MT-ND6	MT-ND3	5lc5	J	A	V153L	S101C	-0.02436	-0.77613	0.39359	A
MT-ND6	MT-ND3	5lc5	J	A	V153L	S101T	0.06964	-0.77613	0.761179	A;B
MT-ND6	MT-ND3	5ldw	J	A	V153L	S101T	-0.04843	-0.3939	0.715641	B
MT-ND6	MT-ND3	5ldx	J	A	R150L	L86P	-0.06172	-1.03378	0.44061	A
MT-ND6	MT-ND3	5ldw	J	A	R150P	L86R	-0.07531	0.934201	-0.348631	A
MT-ND6	MT-ND3	5lc5	J	A	D147A	M53V	0.02071	-0.6404	0.64441	A;B
MT-ND6	MT-ND3	5ldw	J	A	D147V	M53V	0.07298	-0.665049	0.62656	A;B
MT-ND6	MT-ND3	5ldw	J	A	D147Y	M53V	-0.00253	-0.786431	0.62656	A;B
MT-ND6	MT-ND4L	5lc5	J	K	A144G	N50H	-0.01254	0.646111	-0.254959	A
MT-ND6	MT-ND4L	5ldw	J	K	A144G	N50H	-0.06638	0.544461	-0.614001	B
MT-ND6	MT-ND4L	5ldx	J	K	A144G	N50S	-0.07737	0.75384	-0.763449	A;B
MT-ND6	MT-ND4L	5ldx	J	K	A144G	N83H	0.04351	0.75384	-0.86206	A;B
MT-ND6	MT-ND4L	5lc5	J	K	A144D	N50K	0.03665	0.962221	-0.93167	A;B
MT-ND6	MT-ND4L	5ldw	J	K	A144D	N83K	-0.02692	0.90531	-0.881542	A;B
MT-ND6	MT-ND4L	5ldx	J	K	A144D	N83K	0.0566	0.990651	-1.02259	A;B
MT-ND6	MT-ND4L	5ldx	J	K	A144D	N83H	0.04751	0.990651	-0.86206	A;B
MT-ND6	MT-ND4L	5ldw	J	K	A144P	N50H	0.08738	0.403957	-0.614001	B
MT-ND6	MT-ND4L	5ldw	J	K	A144S	N50H	-0.06871	0.493111	-0.614001	B
MT-ND6	MT-ND4L	5ldx	J	K	I140T	N57H	-0.0783	0.54509	-0.81671	B
MT-ND6	MT-ND4L	5ldx	J	K	I140S	L54R	-0.02779	0.72409	0.462471	A
MT-ND6	MT-ND4L	5lc5	J	K	D138E	I58M	-0.06831	0.46871	-0.626212	B
MT-ND6	MT-ND4L	5lc5	J	K	D138E	I58M	-0.06831	0.46871	-0.626212	B
MT-ND6	MT-ND4L	5ldw	J	K	D138G	I58M	-0.07933	0.34912	-0.623499	B
MT-ND6	MT-ND4L	5ldw	J	K	D138N	I58V	-0.05279	-0.688118	0.608881	A
MT-ND6	MT-ND4L	5lc5	J	K	D138Y	I58M	0.07239	1.38603	-0.626212	A;B
MT-ND6	MT-ND1	5ldw	J	H	I75M	T67N	-0.01539	-0.67625	0.65272	A;B
MT-ND6	MT-ND1	5ldw	J	H	I75M	T67P	0.05927	-0.67625	0.79919	A;B
MT-ND6	MT-ND1	5ldw	J	H	I75M	T67N	-0.01539	-0.67625	0.65272	A;B
MT-ND6	MT-ND1	5ldw	J	H	I75M	T67P	0.05927	-0.67625	0.79919	A;B
MT-ND6	MT-ND4L	5ldx	J	K	T71S	A71T	-0.07485	0.49665	-0.63399	B
MT-ND6	MT-ND3	5lc5	J	A	Y69F	L64W	0.08019	-0.265009	0.688929	B
MT-ND6	MT-ND3	5lc5	J	A	Y69C	L64M	0.09368	0.84355	-0.52368	A
MT-ND6	MT-ND3	5lc5	J	A	V65F	P74H	0.05626	-0.670768	1.07754	A;B
MT-ND6	MT-ND3	5ldx	J	A	V65F	P74A	0.03162	-0.87267	0.86894	A;B
MT-ND6	MT-ND3	5ldx	J	A	V65F	P74S	-0.02037	-0.87267	0.764951	A;B
MT-ND6	MT-ND3	5lc5	J	A	L57M	F55S	0.0697	-0.720279	0.63009	A;B
MT-ND6	MT-ND1	5ldw	J	H	V37M	A107S	0.05917	-0.59496	0.865929	B
MT-ND6	MT-ND4L	5lc5	J	K	S21Y	I58M	-0.04364	0.57241	-0.626212	B
MT-ND6	MT-ND4L	5lc5	J	K	S21F	I58M	-0.05465	0.42748	-0.626212	B
MT-CO1	MT-CO3	5b1b	N	P	L197V	L79F	-0.07635	0.624582	-0.438748	A
MT-CO1	MT-CO3	5iy5	N	P	A223T	Q111R	-0.00614	0.256861	-0.665821	B
MT-CO1	MT-CO3	1occ	N	P	A223P	Q111R	0.05845	0.627708	-0.527309	A
MT-CO1	MT-CO3	1ocz	N	P	A223P	Q111R	-0.08625	0.30097	-0.778969	B
MT-CO1	MT-CO3	3ag1	A	C	A223P	Q111R	-0.05728	0.6425	-0.66541	A;B
MT-CO1	MT-CO3	3ag1	N	P	A223P	Q111R	0.06666	0.62178	-0.555342	A
MT-CO1	MT-CO3	3ag4	N	P	A223P	Q111R	0.00985	0.586361	-0.61476	B
MT-CO1	MT-CO3	3asn	A	C	A223P	Q111R	-0.01347	0.560501	-0.77812	B
MT-CO1	MT-CO3	3asn	N	P	A223P	Q111L	0.07	0.610252	-0.15739	A
MT-CO1	MT-CO3	3asn	N	P	A223P	Q111R	-0.07709	0.610252	-0.519219	A
MT-CO1	MT-CO3	5b1a	A	C	A223P	Q111R	-0.02258	0.572638	-0.716241	B
MT-CO1	MT-CO3	5b3s	N	P	A223P	Q111R	-0.03029	0.6106	-0.534708	A
MT-CO1	MT-CO3	5iy5	A	C	A223P	Q111R	-0.00319	0.615669	-0.65465	A;B
MT-CO1	MT-CO3	5iy5	N	P	A223P	Q111R	0.04578	0.594659	-0.665821	B
MT-CO1	MT-CO3	5w97	a	c	A223P	Q111R	-0.04135	0.601827	-0.646561	B
MT-CO1	MT-CO3	5wau	a	c	A223P	Q111R	0.09894	0.647881	-0.488921	A
MT-CO1	MT-CO3	5x1f	A	C	A223P	Q111R	0.06275	0.621289	-0.544218	A
MT-CO1	MT-CO3	5xti	x	z	A223P	Q111R	0.0501	0.611671	-0.440559	A
MT-CO1	MT-CO2	5b3s	A	B	D369N	Y193H	-0.04691	-0.67543	0.11671	A
MT-CO1	MT-CO2	5luf	x	y	D369N	Y193N	-0.0852	-0.6705	0.00803986	A
MT-CO1	MT-CO2	5b3s	A	B	D369H	Y193H	0.01395	-0.78217	0.11671	A
MT-CO1	MT-CO2	5wau	a	b	D369H	Y193S	0.04909	-0.58885	0.71703	B
MT-CO1	MT-CO2	3x2q	N	O	D369Y	Y193C	0.00047	-0.74204	0.10341	A
MT-CO1	MT-CO2	5iy5	N	O	D369Y	Y193C	0.01431	-0.64049	-0.0298502	A
MT-CO1	MT-CO2	5w97	A	B	D369A	Y193D	0.05188	-0.64234	0.16445	A
MT-CO1	MT-CO2	5w97	A	B	D369A	Y193C	0.07815	-0.64234	0.0480199	A
MT-CO1	MT-CO2	5w97	A	B	D369A	Y193H	-0.02277	-0.64234	0.0457602	A
MT-CO1	MT-CO2	5x19	A	B	D369A	Y193N	-0.05134	-0.62495	0.18238	A
MT-CO1	MT-CO2	2eil	N	O	D369V	Y193F	0.07454	0.81758	-0.29286	A
MT-CO1	MT-CO2	2ein	A	B	D369G	Y193D	-0.08418	-0.65953	0.12509	A
MT-CO1	MT-CO2	5b3s	A	B	D369G	Y193H	-0.08716	-0.61064	0.11671	A
MT-CO1	MT-CO2	5x1f	N	O	D369E	Y193F	-0.00491	0.62904	-0.29576	A
MT-CO1	MT-CO2	5x1f	N	O	D369E	Y193F	-0.00491	0.62904	-0.29576	A
MT-CO2	MT-CO1	5luf	y	x	Y193N	D369N	-0.0852	0.00803986	-0.6705	B
MT-CO2	MT-CO1	5x19	B	A	Y193N	D369A	-0.05134	0.18238	-0.62495	B
MT-CO2	MT-CO1	2ein	B	A	Y193D	D369G	-0.08418	0.12509	-0.65953	B
MT-CO2	MT-CO1	5w97	B	A	Y193D	D369A	0.05188	0.16445	-0.64234	B
MT-CO2	MT-CO1	5b3s	B	A	Y193H	D369N	-0.04691	0.11671	-0.67543	B
MT-CO2	MT-CO1	5b3s	B	A	Y193H	D369H	0.01395	0.11671	-0.78217	B
MT-CO2	MT-CO1	5b3s	B	A	Y193H	D369G	-0.08716	0.11671	-0.61064	B
MT-CO2	MT-CO1	5w97	B	A	Y193H	D369A	-0.02277	0.0457602	-0.64234	B
MT-CO2	MT-CO1	5wau	b	a	Y193S	D369H	0.04909	0.71703	-0.58885	A
MT-CO2	MT-CO1	3x2q	O	N	Y193C	D369Y	0.00047	0.10341	-0.74204	B
MT-CO2	MT-CO1	5iy5	O	N	Y193C	D369Y	0.01431	-0.0298502	-0.64049	B
MT-CO2	MT-CO1	5w97	B	A	Y193C	D369A	0.07815	0.0480199	-0.64234	B
MT-CO2	MT-CO1	2eil	O	N	Y193F	D369V	0.07454	-0.29286	0.81758	B
MT-CO2	MT-CO1	5x1f	O	N	Y193F	D369E	-0.00491	-0.29576	0.62904	B
MT-CO3	MT-CO1	5b1b	P	N	L79F	L197V	-0.07635	-0.438748	0.624582	B

## Sheet: comp intra
Gene	Variant A	Variant B	ΔΔG AB	ΔΔG A	ΔΔG B	Destab_members	Mammalia	Aln pos A	Aln pos B	Filename	# species	Species name	ID
MT-CYB	N263Y	I164V	0.0457164	-0.666314	0.766819	A;B
MT-CYB	N263K	I164V	-0.0868965	-0.738854	0.766819	A;B
MT-CYB	N263K	I164V	-0.0868965	-0.738854	0.766819	A;B
MT-CYB	V284F	L209Q	-0.0540972	-0.941327	0.917153	A;B
MT-CYB	V284F	T7A	0.0133119	-0.941327	0.961101	A;B
MT-CYB	V284F	T7N	0.00243688	-0.941327	0.955947	A;B
MT-ATP6	G16C	L17R	-0.0150443	-0.993721	0.959589	A;B
MT-ATP6	G16C	I195T	-0.0217463	-0.993721	0.967664	A;B
MT-CYB	A302P	D159H	0.0216922	-0.610451	0.0209937	A
MT-CYB	A302P	F33Y	0.0279073	-0.610451	0.23932	A
MT-CYB	I306M	M309I	0.0267768	-0.613584	0.671751	A;B
MT-CYB	I306M	M309K	-0.0618217	-0.613584	0.623409	A;B
MT-CYB	I306M	A330T	-0.023619	-0.613584	0.572553	A
MT-CYB	I306M	M309I	0.0267768	-0.613584	0.671751	A;B
MT-CYB	I306M	M309K	-0.0618217	-0.613584	0.623409	A;B
MT-CYB	I306M	A330T	-0.023619	-0.613584	0.572553	A
MT-ATP6	G16A	L17R	-0.0604226	-1.12213	0.959589	A;B
MT-ATP6	G16A	L17V	0.0366686	-1.12213	1.10339	A;B
MT-CYB	M309K	T241K	-0.0877607	0.623409	-0.690323	A;B
MT-CYB	M309K	I306M	-0.0618217	0.623409	-0.613584	A;B
MT-CYB	M309I	T241K	0.0424602	0.671751	-0.690323	A;B
MT-CYB	M309I	I306M	0.0267768	0.671751	-0.613584	A;B
MT-CYB	M309I	T241K	0.0424602	0.671751	-0.690323	A;B
MT-CYB	M309I	I306M	0.0267768	0.671751	-0.613584	A;B
MT-CYB	Q313K	N8H	0.0169992	-0.724423	0.647545	A;B
MT-CYB	Q313K	N8K	0.0661948	-0.724423	0.701316	A;B
MT-CYB	Q313R	L320P	-0.0552273	-0.630904	0.528438	A
MT-CYB	Q313R	I14V	-0.0190649	-0.630904	0.607103	A
MT-CYB	Q313R	N8H	0.0154439	-0.630904	0.647545	A;B
MT-CYB	Q313R	N8K	0.0758956	-0.630904	0.701316	A;B
MT-CYB	Q313P	T219I	0.00964788	0.875116	-0.924615	A;B
MT-CYB	Q313H	T219N	-0.00269796	0.647234	-0.552074	A
MT-CYB	Q313H	T219N	-0.00269796	0.647234	-0.552074	A
MT-CYB	M316K	T348I	-0.0187754	1.05969	-1.14536	A;B
MT-CYB	L320P	Q313R	-0.0552273	0.528438	-0.630904	B
MT-CYB	L327V	S370F	-0.0849341	2.08475	-2.43822	A;B
MT-CYB	L327I	S370A	-0.0488046	1.43414	-1.49738	A;B
MT-CYB	A329G	V356M	-0.0776775	1.21715	-1.28933	A;B
MT-CYB	A329V	I79F	-0.0280829	-0.734913	0.689199	A;B
MT-CYB	A329V	I79M	-0.0263514	-0.734913	0.708535	A;B
MT-CYB	A330T	I306M	-0.023619	0.572553	-0.613584	B
MT-CYB	D331E	L357M	-0.07645	-1.22603	-0.359466	A
MT-CYB	D331E	L357M	-0.07645	-1.22603	-0.359466	A
MT-CYB	L333V	I78F	0.0630999	0.504776	-0.649102	B
MT-CYB	L333H	I78M	0.0083496	0.72493	-0.728708	A;B
MT-CYB	L333P	T126M	-0.0178893	1.7723	-1.79874	A;B
MT-CYB	Q341E	H16Q	-0.0796709	0.61865	-0.761249	A;B
MT-CYB	Q341E	N74Y	0.0795352	0.61865	-0.526475	A
MT-CYB	Q341H	H16Y	0.0329377	0.959935	-0.88332	A;B
MT-CYB	Q341H	H16L	0.095623	0.959935	-0.877828	A;B
MT-CYB	Q341H	H16R	0.0502547	0.959935	-1.07206	A;B
MT-CYB	Q341H	H16Y	0.0329377	0.959935	-0.88332	A;B
MT-CYB	Q341H	H16L	0.095623	0.959935	-0.877828	A;B
MT-CYB	Q341H	H16R	0.0502547	0.959935	-1.07206	A;B
MT-CYB	S344T	T219N	0.0212548	0.728523	-0.552074	A
MT-CYB	S344T	T219I	0.0347473	0.728523	-0.924615	A;B
MT-CYB	Y345H	L209P	-0.0943346	0.877673	-0.899621	A;B
MT-CYB	T348I	M316K	-0.0187754	-1.14536	1.05969	A;B
MT-CYB	V353L	T361A	-0.0456132	-0.759657	0.830191	A;B
MT-CYB	V353L	T361A	-0.0456132	-0.759657	0.830191	A;B
MT-CYB	V353M	T361A	-0.0265671	-0.873593	0.830191	A;B
MT-CYB	V356L	L195V	0.0654641	-0.632648	0.892719	A;B
MT-CYB	V356L	A190T	0.0790236	-0.632648	0.9219	A;B
MT-CYB	V356L	L195V	0.0654641	-0.632648	0.892719	A;B
MT-CYB	V356L	A190T	0.0790236	-0.632648	0.9219	A;B
MT-CYB	V356M	A190G	-0.061132	-1.28933	1.22168	A;B
MT-CYB	V356M	A329G	-0.0776775	-1.28933	1.21715	A;B
MT-ATP6	L17V	G16A	0.0366686	1.10339	-1.12213	A;B
MT-CYB	L357M	D331E	-0.07645	-0.359466	-1.22603	B
MT-CYB	T360A	I364V	0.0198336	-0.67628	0.609205	A
MT-CYB	T361A	V353M	-0.0265671	0.830191	-0.873593	A;B
MT-CYB	T361A	V353L	-0.0456132	0.830191	-0.759657	A;B
MT-CYB	I364V	T360A	0.0198336	0.609205	-0.67628	B
MT-CYB	L365R	I188M	-0.0939589	0.970739	-1.07581	A;B
MT-CYB	T368I	A193V	0.0827857	-0.555065	0.63936	B
MT-CYB	I369L	G38S	-0.0845373	0.731969	-0.818406	A;B
MT-CYB	I369L	G38A	0.0477106	0.731969	-0.67358	A;B
MT-CYB	I369F	S238F	-0.0292036	1.32242	-1.33182	A;B
MT-CYB	I369F	S238Y	0.0639704	1.32242	-1.22712	A;B
MT-CYB	I369V	G38S	-0.0371502	0.782681	-0.818406	A;B
MT-CYB	I369M	S238A	0.0785774	0.660058	-0.594138	A
MT-CYB	I369M	G38A	0.00203293	0.660058	-0.67358	A;B
MT-CYB	I369M	G38V	0.0570451	0.660058	-0.614885	A;B
MT-CYB	I369M	S238A	0.0785774	0.660058	-0.594138	A
MT-CYB	I369M	G38A	0.00203293	0.660058	-0.67358	A;B
MT-CYB	I369M	G38V	0.0570451	0.660058	-0.614885	A;B
MT-CYB	S370A	L192V	-0.0870525	-1.49738	1.33043	A;B
MT-CYB	S370A	L192Q	-0.0672894	-1.49738	1.40504	A;B
MT-CYB	S370A	L327I	-0.0488046	-1.49738	1.43414	A;B
MT-CYB	S370A	F95C	0.0783338	-1.49738	1.58156	A;B
MT-CYB	S370C	F95I	0.0321156	-0.838842	0.901451	A;B
MT-CYB	S370Y	F95S	0.0830928	-1.79073	1.72619	A;B
MT-CYB	S370Y	F95V	-0.0932252	-1.79073	1.75639	A;B
MT-CYB	S370F	L327V	-0.0849341	-2.43822	2.08475	A;B
MT-CYB	I372V	I42M	-0.0373896	0.648146	-0.677029	A;B
MT-CYB	K375Q	H16Q	-0.0868064	0.62204	-0.761249	A;B
MT-CYB	K375N	H16Q	-0.0318182	0.716367	-0.761249	A;B
MT-CYB	K375N	H16Q	-0.0318182	0.716367	-0.761249	A;B
MT-ND1	P2H	T167K	0.025319	0.926272	-0.862863	A;B
MT-ND1	P2H	T246P	-0.0600758	0.926272	-0.949064	A;B
MT-ND1	P2R	T167K	-0.092721	0.63914	-0.862863	A;B
MT-ND1	P2R	T167S	0.0351744	0.63914	-0.619411	A;B
MT-ND1	P2R	Y247F	0.0545148	0.63914	-0.648781	A;B
MT-ND1	A4P	L6V	0.0498491	-0.697749	1.01554	A;B
MT-ND1	A4V	T261I	-0.0560204	0.708072	-0.740176	A;B
MT-ND1	A4V	T263I	0.03105	0.708072	-0.781966	A;B
MT-ND1	A4G	T263I	0.0865082	0.867679	-0.781966	A;B
MT-ND1	N5D	L14V	0.0393182	-1.06315	1.08737	A;B
MT-ND1	N5D	L14Q	0.0924209	-1.06315	1.17492	A;B
MT-ND1	N5D	I15T	0.0890314	-1.06315	1.14294	A;B
MT-ND1	N5D	L6V	-0.0296487	-1.06315	1.01554	A;B
MT-ND1	N5D	I10T	0.0363883	-1.06315	0.672322	A;B
MT-ND1	N5I	I15S	0.0211789	-0.711413	0.776965	A;B
MT-ND1	N5I	I15V	-0.0122161	-0.711413	0.722935	A;B
MT-ND1	N5I	I15N	0.0501695	-0.711413	0.816894	A;B
MT-ND1	N5I	L7V	-0.0412892	-0.711413	0.801229	A;B
MT-ND1	N5I	L8H	-0.0763486	-0.711413	0.680309	A;B
MT-ND1	N5I	L9F	-0.0854291	-0.711413	1.07191	A;B
MT-ND1	N5K	I10V	-0.0161788	-0.728734	0.723738	A;B
MT-ND1	N5K	I15V	-0.0435951	-0.728734	0.722935	A;B
MT-ND1	N5K	I15S	0.0688846	-0.728734	0.776965	A;B
MT-ND1	N5K	L7V	0.0749808	-0.728734	0.801229	A;B
MT-ND1	N5K	I10V	-0.0161788	-0.728734	0.723738	A;B
MT-ND1	N5K	I15V	-0.0435951	-0.728734	0.722935	A;B
MT-ND1	N5K	I15S	0.0688846	-0.728734	0.776965	A;B
MT-ND1	N5K	L7V	0.0749808	-0.728734	0.801229	A;B
MT-ND1	L6V	A4P	0.0498491	1.01554	-0.697749	A;B
MT-ND1	L6V	N5D	-0.0296487	1.01554	-1.06315	A;B
MT-ND1	L7V	V11L	-0.00502696	0.801229	-1.0397	A;B
MT-ND1	L7V	S306Y	-0.0709691	0.801229	-0.805624	A;B
MT-ND1	L7V	N5I	-0.0412892	0.801229	-0.711413	A;B
MT-ND1	L7V	N5K	0.0749808	0.801229	-0.728734	A;B
MT-ND1	L8I	L102F	0.00623981	1.28222	-1.25305	A;B
MT-ND1	L8H	L14M	-0.0115497	0.680309	-0.671454	A;B
MT-ND1	L8H	N5I	-0.0763486	0.680309	-0.711413	A;B
MT-ND1	L9V	G101A	-0.025201	1.7221	-1.75182	A;B
MT-ND1	L9F	G101S	-0.0840815	1.07191	-1.25301	A;B
MT-ND1	L9F	V11L	0.0964486	1.07191	-1.0397	A;B
MT-ND1	L9F	V11M	-0.0607213	1.07191	-1.16702	A;B
MT-ND1	L9F	N5I	-0.0854291	1.07191	-0.711413	A;B
MT-ND1	I10V	N5K	-0.0161788	0.723738	-0.728734	A;B
MT-ND1	I10T	L14M	0.0761986	0.672322	-0.671454	A;B
MT-ND1	I10T	N5D	0.0363883	0.672322	-1.06315	A;B
MT-ND1	V11L	P12R	0.00912648	-1.0397	1.05455	A;B
MT-ND1	V11L	L14V	-0.0145676	-1.0397	1.08737	A;B
MT-ND1	V11L	L14R	0.0934277	-1.0397	1.36917	A;B
MT-ND1	V11L	L7V	-0.00502696	-1.0397	0.801229	A;B
MT-ND1	V11L	L9F	0.0964486	-1.0397	1.07191	A;B
MT-ND1	V11M	L9F	-0.0607213	-1.16702	1.07191	A;B
MT-ND1	V11L	P12R	0.00912648	-1.0397	1.05455	A;B
MT-ND1	V11L	L14V	-0.0145676	-1.0397	1.08737	A;B
MT-ND1	V11L	L14R	0.0934277	-1.0397	1.36917	A;B
MT-ND1	V11L	L7V	-0.00502696	-1.0397	0.801229	A;B
MT-ND1	V11L	L9F	0.0964486	-1.0397	1.07191	A;B
MT-ND1	P12R	V11L	0.00912648	1.05455	-1.0397	A;B
MT-ND1	L14V	V11L	-0.0145676	1.08737	-1.0397	A;B
MT-ND1	L14V	N5D	0.0393182	1.08737	-1.06315	A;B
MT-ND1	L14M	I15S	0.0690204	-0.671454	0.776965	A;B
MT-ND1	L14M	I15V	-0.0314865	-0.671454	0.722935	A;B
MT-ND1	L14M	I10T	0.0761986	-0.671454	0.672322	A;B
MT-ND1	L14M	L8H	-0.0115497	-0.671454	0.680309	A;B
MT-ND1	L14Q	N5D	0.0924209	1.17492	-1.06315	A;B
MT-ND1	L14R	V11L	0.0934277	1.36917	-1.0397	A;B
MT-ND1	I15V	L14M	-0.0314865	0.722935	-0.671454	A;B
MT-ND1	I15V	N5K	-0.0435951	0.722935	-0.728734	A;B
MT-ND1	I15V	N5I	-0.0122161	0.722935	-0.711413	A;B
MT-ND1	I15N	N5I	0.0501695	0.816894	-0.711413	A;B
MT-ND1	I15T	N5D	0.0890314	1.14294	-1.06315	A;B
MT-ND1	I15S	L14M	0.0690204	0.776965	-0.671454	A;B
MT-ND1	I15S	N5I	0.0211789	0.776965	-0.711413	A;B
MT-ND1	I15S	N5K	0.0688846	0.776965	-0.728734	A;B
MT-ND1	M17L	T229A	-0.0541135	1.03078	-0.589902	A
MT-ND1	M17L	T229A	-0.0541135	1.03078	-0.589902	A
MT-ATP6	L17R	G16A	-0.0604226	0.959589	-1.12213	A;B
MT-ATP6	L17R	G16C	-0.0150443	0.959589	-0.993721	A;B
MT-ND1	L33V	T167S	-0.0238858	0.59062	-0.619411	B
MT-ND1	L33V	T57S	-0.0966804	0.59062	-0.694303	B
MT-ND1	F49V	N93K	-0.0819053	0.586805	-0.753586	B
MT-ND1	F49S	N93Y	0.0254733	1.07908	-1.03778	A;B
MT-ND1	M53T	Y247F	0.0775619	0.741275	-0.648781	A;B
MT-ND1	T57S	S313C	-0.0748481	-0.694303	0.577629	A
MT-ND1	T57S	L33V	-0.0966804	-0.694303	0.59062	A
MT-ND1	T57S	S313C	-0.0748481	-0.694303	0.577629	A
MT-ND1	T57S	L33V	-0.0966804	-0.694303	0.59062	A
MT-ND1	K62E	N93K	-0.0759206	0.581859	-0.753586	B
MT-ND1	K62T	N93K	0.0471628	0.677214	-0.753586	A;B
MT-ND1	K62N	A249P	-0.0113826	0.851927	-0.969457	A;B
MT-ND1	K62N	N93I	0.0884897	0.851927	-0.528503	A
MT-ND1	K62N	A249P	-0.0113826	0.851927	-0.969457	A;B
MT-ND1	K62N	N93I	0.0884897	0.851927	-0.528503	A
MT-ND1	T67A	Y71F	-0.0994356	0.841205	-0.936654	A;B
MT-ND1	T69N	L155Q	0.0310732	-0.629071	0.55096	A
MT-ND1	T69N	T257S	-0.0827219	-0.629071	0.294363	A
MT-ATP6	S176R	I195T	-0.00512434	-0.960408	0.967664	A;B
MT-ATP6	S176R	I204M	-0.0406312	-0.960408	0.916805	A;B
MT-ATP6	S176R	I204V	-0.0763179	-0.960408	0.869182	A;B
MT-ATP6	S176R	A103S	0.054317	-0.960408	1.01567	A;B
MT-ATP6	S176R	I31L	0.0208514	-0.960408	1.03131	A;B
MT-ATP6	S176R	A80D	0.0126865	-0.960408	1.01394	A;B
MT-ATP6	S176R	A80S	0.0940869	-0.960408	1.05812	A;B
MT-ND1	L70I	T108I	-0.0562904	1.30897	-1.40664	A;B
MT-ND1	L70R	T108I	0.0952336	1.51735	-1.40664	A;B
MT-ND1	Y71F	N161I	0.0427352	-0.936654	0.969541	A;B
MT-ND1	Y71F	Y258C	-0.0621952	-0.936654	0.859307	A;B
MT-ND1	Y71F	I81V	0.0426881	-0.936654	0.865683	A;B
MT-ND1	Y71F	T67A	-0.0994356	-0.936654	0.841205	A;B
MT-ND1	I72T	V305I	-0.0606689	0.813886	-0.869	A;B
MT-ATP6	S176T	T189M	-0.0863658	0.155629	1.10287	B
MT-ATP6	S176I	L186H	-0.0966503	-0.814575	0.739502	A;B
MT-ATP6	S176I	T189P	-0.0947455	-0.814575	0.747855	A;B
MT-ATP6	S176I	I192N	0.0119501	-0.814575	0.762428	A;B
MT-ATP6	S176I	I204V	0.0978402	-0.814575	0.869182	A;B
MT-ATP6	S176I	I204M	0.0461722	-0.814575	0.916805	A;B
MT-ATP6	S176I	A19T	0.0340025	-0.814575	0.839339	A;B
MT-ATP6	S176I	A20V	0.0182428	-0.814575	0.790598	A;B
MT-ND1	I81V	Y71F	0.0426881	0.865683	-0.936654	A;B
MT-ND1	I81F	T87I	0.0293985	1.23383	-0.740922	A;B
MT-ND1	I81T	Y258D	0.0861832	1.9804	-1.77256	A;B
MT-ATP6	A177T	V218L	-0.0697384	2.6068	-2.34197	A;B
MT-ND1	L84Q	T87I	0.00886016	0.44989	-0.740922	B
MT-ND1	T87S	S306Y	0.00353492	0.813263	-0.805624	A;B
MT-ND1	T87I	T236I	-0.0714876	-0.740922	0.839247	A;B
MT-ND1	T87I	I81F	0.0293985	-0.740922	1.23383	A;B
MT-ND1	T87I	L84Q	0.00886016	-0.740922	0.44989	A
MT-ND1	T87S	S306Y	0.00353492	0.813263	-0.805624	A;B
MT-ATP6	A177D	L88R	-0.0174872	0.672272	-0.723014	A;B
MT-ATP6	T178S	S188Y	0.0709125	0.744649	-0.561628	A
MT-ATP6	T178S	S188F	0.0432241	0.744649	-0.684458	A;B
MT-ATP6	T178S	I192F	-0.00391015	0.744649	-0.511332	A
MT-ATP6	T178S	I192L	0.0483418	0.744649	-0.589308	A
MT-ND1	N93Y	T196P	0.0913959	-1.03778	1.24334	A;B
MT-ND1	N93Y	A276P	0.0966213	-1.03778	1.16054	A;B
MT-ND1	N93Y	F49S	0.0254733	-1.03778	1.07908	A;B
MT-ND1	N93I	A276V	0.0609568	-0.528503	0.62968	B
MT-ND1	N93I	K62N	0.0884897	-0.528503	0.851927	B
MT-ND1	N93K	A276T	-0.0607864	-0.753586	0.683193	A;B
MT-ND1	N93K	F49V	-0.0819053	-0.753586	0.586805	A
MT-ND1	N93K	K62T	0.0471628	-0.753586	0.677214	A;B
MT-ND1	N93K	K62E	-0.0759206	-0.753586	0.581859	A
MT-ND1	N93K	A276T	-0.0607864	-0.753586	0.683193	A;B
MT-ND1	N93K	F49V	-0.0819053	-0.753586	0.586805	A
MT-ND1	N93K	K62T	0.0471628	-0.753586	0.677214	A;B
MT-ND1	N93K	K62E	-0.0759206	-0.753586	0.581859	A
MT-ATP6	T178S	S188Y	0.0709125	0.744649	-0.561628	A
MT-ATP6	T178S	S188F	0.0432241	0.744649	-0.684458	A;B
MT-ATP6	T178S	I192F	-0.00391015	0.744649	-0.511332	A
MT-ATP6	T178S	I192L	0.0483418	0.744649	-0.589308	A
MT-ATP6	T178N	S188F	0.0990348	1.06092	-0.684458	A;B
MT-ATP6	T178N	I192M	0.00456069	1.06092	-1.03725	A;B
MT-ATP6	T178N	A11P	-0.0517643	1.06092	-0.862662	A;B
MT-ND1	G101S	L9F	-0.0840815	-1.25301	1.07191	A;B
MT-ND1	G101A	L9V	-0.025201	-1.75182	1.7221	A;B
MT-ND1	L102F	L300W	0.022578	-1.25305	1.24168	A;B
MT-ND1	L102F	L8I	0.00623981	-1.25305	1.28222	A;B
MT-ND1	I105V	T108I	-0.0579495	1.35898	-1.40664	A;B
MT-ND1	T108I	I105V	-0.0579495	-1.40664	1.35898	A;B
MT-ND1	T108I	L70R	0.0952336	-1.40664	1.51735	A;B
MT-ND1	T108I	L70I	-0.0562904	-1.40664	1.30897	A;B
MT-ATP6	M181V	T112M	-0.0249368	1.27524	-1.06859	A;B
MT-ATP6	M181V	I114F	-0.0256977	1.27524	-1.3339	A;B
MT-ATP6	M181T	I10F	0.0564697	0.625357	-0.569485	A
MT-ATP6	M181T	I114L	-0.0542653	0.625357	-0.525288	A
MT-ATP6	M181I	I10M	0.0399636	0.867469	-0.804138	A;B
MT-ND1	N126Y	A276P	-0.0305314	-1.04055	1.16054	A;B
MT-ND1	N126H	I213N	-0.0260564	-0.611863	0.570276	A
MT-ND1	N126H	I213S	0.0570077	-0.611863	0.54308	A
MT-ND1	N126H	A249T	0.0464597	-0.611863	0.585672	A
MT-ND1	N126H	A276V	0.0245213	-0.611863	0.62968	A;B
MT-ND1	N126H	A276T	0.0825789	-0.611863	0.683193	A;B
MT-ND1	N126K	A276V	-0.0985182	-0.694078	0.62968	A;B
MT-ND1	N126K	A276T	-0.0597012	-0.694078	0.683193	A;B
MT-ATP6	M181I	I10M	0.0399636	0.867469	-0.804138	A;B
MT-ND1	N126K	A276V	-0.0985182	-0.694078	0.62968	A;B
MT-ND1	N126K	A276T	-0.0597012	-0.694078	0.683193	A;B
MT-ATP6	S182P	T183P	-0.0906912	2.07313	-3.01652	A;B
MT-ATP6	S182T	T183S	0.09843	1.82306	-1.62417	A;B	Y	183	184	MT-ATP6.183.T.184.S.pos.def.fasta	60	Rhizomys pruinosus, Echymipera rufescens australis, Hemitragus jemlahicus, Capra ibex, Capra hircus, Capra nubiana, Pseudois schaeferi, Capra sibirica, Dama mesopotamica, Oreamnos americanus, Phocoena phocoena, Neophocaena phocaenoides, Eschrichtius robustus, Lepilemur hubbardorum, Lepilemur ruficaudatus, Avahi laniger, Cheirogaleus medius, Daubentonia madagascariensis, Otolemur crassicaudatus, G…	YP_008083591, YP_423993, YP_007625125, YP_007625060, YP_004111301, YP_007625073, YP_005088251, YP_007625099, YP_009057555, YP_007625151, NP_944768, YP_008082926, NP_944638, YP_003856726, YP_008379052, YP_008378883, YP_008378948, YP_001661347, YP_002929314, YP_002929301, YP_008379000, NP_007515, YP_008994660, YP_537124, YP_003208306, YP_004300438, YP_004300464, YP_004935497, YP_003331228, YP_00333…
MT-ATP6	S182A	L186H	0.00613262	-0.746533	0.739502	A;B
MT-ATP6	S182A	I14T	0.00338057	-0.746533	0.759897	A;B
MT-ATP6	S182A	A19V	0.0143148	-0.746533	0.687505	A;B
MT-ATP6	S182L	A20G	-0.0701123	-1.80585	1.5928	A;B
MT-ATP6	S182W	I31S	0.0381618	-2.72237	2.71593	A;B
MT-ATP6	T183S	S182T	0.09843	-1.62417	1.82306	A;B	Y	184	183	MT-ATP6.183.T.184.S.pos.def.fasta	60	Rhizomys pruinosus, Echymipera rufescens australis, Hemitragus jemlahicus, Capra ibex, Capra hircus, Capra nubiana, Pseudois schaeferi, Capra sibirica, Dama mesopotamica, Oreamnos americanus, Phocoena phocoena, Neophocaena phocaenoides, Eschrichtius robustus, Lepilemur hubbardorum, Lepilemur ruficaudatus, Avahi laniger, Cheirogaleus medius, Daubentonia madagascariensis, Otolemur crassicaudatus, G…	YP_008083591, YP_423993, YP_007625125, YP_007625060, YP_004111301, YP_007625073, YP_005088251, YP_007625099, YP_009057555, YP_007625151, NP_944768, YP_008082926, NP_944638, YP_003856726, YP_008379052, YP_008378883, YP_008378948, YP_001661347, YP_002929314, YP_002929301, YP_008379000, NP_007515, YP_008994660, YP_537124, YP_003208306, YP_004300438, YP_004300464, YP_004935497, YP_003331228, YP_00333…
MT-ATP6	T183P	S182P	-0.0906912	-3.01652	2.07313	A;B
MT-ATP6	T183I	I14M	0.0965157	1.32909	-1.16849	A;B
MT-ATP6	T183N	I204L	0.0590212	-1.72607	1.79484	A;B
MT-ATP6	T183S	S182T	0.09843	-1.62417	1.82306	A;B	Y	184	183	MT-ATP6.183.T.184.S.pos.def.fasta	60	Rhizomys pruinosus, Echymipera rufescens australis, Hemitragus jemlahicus, Capra ibex, Capra hircus, Capra nubiana, Pseudois schaeferi, Capra sibirica, Dama mesopotamica, Oreamnos americanus, Phocoena phocoena, Neophocaena phocaenoides, Eschrichtius robustus, Lepilemur hubbardorum, Lepilemur ruficaudatus, Avahi laniger, Cheirogaleus medius, Daubentonia madagascariensis, Otolemur crassicaudatus, G…	YP_008083591, YP_423993, YP_007625125, YP_007625060, YP_004111301, YP_007625073, YP_005088251, YP_007625099, YP_009057555, YP_007625151, NP_944768, YP_008082926, NP_944638, YP_003856726, YP_008379052, YP_008378883, YP_008378948, YP_001661347, YP_002929314, YP_002929301, YP_008379000, NP_007515, YP_008994660, YP_537124, YP_003208306, YP_004300438, YP_004300464, YP_004935497, YP_003331228, YP_00333…
MT-ATP6	I184L	I195V	-0.0367906	-0.654013	0.507151	A
MT-ATP6	I184L	I201V	0.0927583	-0.654013	0.732606	A;B
MT-ATP6	A19T	S176I	0.0340025	0.839339	-0.814575	A;B
MT-ATP6	A19T	A80V	-0.0523399	0.839339	-0.926933	A;B
MT-ATP6	A19T	A11P	-0.0603141	0.839339	-0.862662	A;B
MT-ATP6	A19T	I14F	-0.0139518	0.839339	-0.849412	A;B
MT-ND1	L155Q	T69N	0.0310732	0.55096	-0.629071	B
MT-ND1	S157T	Y258H	-0.0546272	-0.518863	0.687446	B
MT-ND1	S157T	L269V	-0.0811887	-0.518863	0.77692	B
MT-ND1	S157N	L269Q	0.0117457	-1.78056	1.80886	A;B
MT-ND1	N161I	Y71F	0.0427352	0.969541	-0.936654	A;B
MT-ATP6	N185H	I197N	0.0145408	-1.14664	1.16363	A;B
MT-ATP6	N185H	M154T	-0.0718429	-1.14664	1.08495	A;B
MT-ND1	S163T	N212I	-0.0490381	-0.599261	0.642792	B
MT-ND1	T164A	N212H	-0.0761305	-0.497824	0.715003	B
MT-ND1	T164A	N212I	0.0566058	-0.497824	0.642792	B
MT-ND1	I166T	A249P	-0.0590871	0.604375	-0.969457	B
MT-ND1	T167S	P2R	0.0351744	-0.619411	0.63914	A;B
MT-ND1	T167S	L33V	-0.0238858	-0.619411	0.59062	A
MT-ND1	T167K	P2R	-0.092721	-0.862863	0.63914	A;B
MT-ND1	T167K	P2H	0.025319	-0.862863	0.926272	A;B
MT-ND1	H171Y	N212H	-0.0620345	-0.505228	0.715003	B
MT-ND1	H171Y	N212I	0.0926674	-0.505228	0.642792	B
MT-ND1	H171R	N212I	-0.0451129	-0.563516	0.642792	B
MT-ND1	H171Q	N212I	0.0560165	-0.513458	0.642792	B
MT-ND1	H171Q	N212I	0.0560165	-0.513458	0.642792	B
MT-ND1	L174W	N292I	0.0673739	0.749959	-0.605043	A
MT-ND1	L175V	V260L	0.0811377	0.993476	-0.888323	A;B
MT-ND1	L175P	T229M	-0.094006	3.66645	-3.75864	A;B
MT-ND1	L175H	V260F	0.0463467	1.27937	-1.216	A;B
MT-ND1	L175R	V260L	-0.0113922	0.863839	-0.888323	A;B
MT-ND1	L175R	T263I	0.0278822	0.863839	-0.781966	A;B
MT-ATP6	L186P	T189M	-0.0213691	-0.0612842	1.10287	B
MT-ND1	S178T	I309T	0.0346289	1.24813	-0.218062	A
MT-ATP6	L186H	S176I	-0.0966503	0.739502	-0.814575	A;B
MT-ATP6	L186H	S182A	0.00613262	0.739502	-0.746533	A;B
MT-ATP6	P187A	I10M	-0.00782066	0.775389	-0.804138	A;B
MT-ATP6	S188A	T189P	0.0413478	-0.228492	0.747855	B
MT-ND1	T196A	A249P	0.0131706	0.940625	-0.969457	A;B	Y	197	250	MT-ND1.197.A.250.P.pos.def.fasta	436	Dugong dugon, Manis pentadactyla, Galemys pyrenaicus, Urotrichus talpoides, Uropsilus sp. 1 FT-2014, Uropsilus soricipes, Talpa europaea, Mogera wogura, Crocidura russula, Sus cebifrons, Sus scrofa, Sus verrucosus, Sus scrofa domesticus, Sus scrofa taivanus, Hyemoschus aquaticus, Hippopotamus amphibius, Hexaprotodon liberiensis, Tapirus indicus, Inia geoffrensis, Orcinus orca, Lagenorhynchus albi…	NP_536758, YP_004849377, YP_654262, NP_871761, YP_006702485, YP_008993942, NP_037649, NP_871774, YP_214848, YP_009003985, NP_008634, YP_009003920, YP_002600777, YP_004021575, YP_007626238, NP_008790, YP_007626017, YP_009020922, NP_944711, YP_009022031, NP_944737, YP_008802649, YP_002587047, YP_002586881, YP_002587060, YP_002586975, YP_002587086, YP_007024865, YP_007626004, YP_007025034, YP_007025…
MT-ND1	T196P	N93Y	0.0913959	1.24334	-1.03778	A;B
MT-ATP6	S188F	I197V	0.0515793	-0.684458	0.786294	A;B
MT-ATP6	S188F	A11S	-0.0784836	-0.684458	0.597256	A
MT-ATP6	S188F	L15V	-0.0951283	-0.684458	0.644076	A;B
MT-ATP6	S188F	L15R	-0.0658532	-0.684458	0.544989	A
MT-ATP6	S188F	T178N	0.0990348	-0.684458	1.06092	A;B
MT-ATP6	S188F	T178S	0.0432241	-0.684458	0.744649	A;B
MT-ATP6	S188F	A19V	0.0465948	-0.684458	0.687505	A;B
MT-ATP6	S188F	A20V	-0.048221	-0.684458	0.790598	A;B
MT-ATP6	S188F	I77V	0.025287	-0.684458	0.688836	A;B
MT-ATP6	S188F	A80T	-0.0371195	-0.684458	0.577559	A
MT-ATP6	S188Y	T178S	0.0709125	-0.561628	0.744649	B
MT-ATP6	S188Y	I77V	0.0900811	-0.561628	0.688836	B
MT-ATP6	S188Y	L15V	0.0379152	-0.561628	0.644076	B
MT-ATP6	A19G	I14M	-0.0579373	1.09005	-1.16849	A;B
MT-ATP6	A19G	I14L	-0.0325193	1.09005	-1.17228	A;B
MT-ATP6	T189A	P28A	-0.0236947	-1.43798	1.42179	A;B
MT-ATP6	T189P	V218A	-0.0838727	0.747855	-0.882614	A;B
MT-ATP6	T189P	A11P	-0.0776442	0.747855	-0.862662	A;B
MT-ATP6	T189P	S176I	-0.0947455	0.747855	-0.814575	A;B
MT-ATP6	T189P	S188A	0.0413478	0.747855	-0.228492	A
MT-ATP6	T189P	A80V	-0.0548044	0.747855	-0.926933	A;B
MT-ATP6	T189S	I79M	-0.0209975	0.493584	-0.613333	B
MT-ATP6	T189M	V218E	-0.0647799	1.10287	-0.442736	A
MT-ATP6	T189M	L186P	-0.0213691	1.10287	-0.0612842	A
MT-ATP6	T189M	I79V	-0.0822815	1.10287	0.349858	A
MT-ATP6	T189M	L88R	0.0606286	1.10287	-0.723014	A;B
MT-ATP6	T189M	L88P	0.059541	1.10287	-0.335986	A
MT-ATP6	T189M	S176T	-0.0863658	1.10287	0.155629	A
MT-ATP6	T189M	L88M	-0.0611459	1.10287	-0.166045	A
MT-ND1	N212H	T164A	-0.0761305	0.715003	-0.497824	A
MT-ND1	N212H	H171Y	-0.0620345	0.715003	-0.505228	A
MT-ND1	N212I	S163T	-0.0490381	0.642792	-0.599261	A
MT-ND1	N212I	T164A	0.0566058	0.642792	-0.497824	A
MT-ND1	N212I	H171Q	0.0560165	0.642792	-0.513458	A
MT-ND1	N212I	H171Y	0.0926674	0.642792	-0.505228	A
MT-ND1	N212I	H171R	-0.0451129	0.642792	-0.563516	A
MT-ND1	I213L	A276T	-0.024237	-0.717595	0.683193	A;B
MT-ND1	I213N	N126H	-0.0260564	0.570276	-0.611863	B
MT-ND1	I213S	N126H	0.0570077	0.54308	-0.611863	B
MT-ATP6	A19V	S182A	0.0143148	0.687505	-0.746533	A;B
MT-ATP6	A19V	S188F	0.0465948	0.687505	-0.684458	A;B
MT-ATP6	I191S	I24M	-0.0734497	0.657072	-0.693837	A;B
MT-ND1	T229A	M17L	-0.0541135	-0.589902	1.03078	B
MT-ND1	T229M	L175P	-0.094006	-3.75864	3.66645	A;B
MT-ATP6	I192F	T178S	-0.00391015	-0.511332	0.744649	B
MT-ATP6	I192L	T178S	0.0483418	-0.589308	0.744649	B
MT-ATP6	I192N	A11P	0.0386504	0.762428	-0.862662	A;B
MT-ATP6	I192N	S176I	0.0119501	0.762428	-0.814575	A;B
MT-ND1	T236S	V260L	0.00593352	0.89151	-0.888323	A;B
MT-ND1	T236S	S306Y	0.0883685	0.89151	-0.805624	A;B
MT-ND1	T236S	V260L	0.00593352	0.89151	-0.888323	A;B
MT-ND1	T236S	S306Y	0.0883685	0.89151	-0.805624	A;B
MT-ND1	T236I	V260I	-0.0162661	0.839247	-0.695929	A;B
MT-ND1	T236I	S306Y	-0.044621	0.839247	-0.805624	A;B
MT-ND1	T236I	T87I	-0.0714876	0.839247	-0.740922	A;B
MT-ATP6	I192M	T178N	0.00456069	-1.03725	1.06092	A;B
MT-ND1	T240S	V260F	0.0199699	1.20081	-1.216	A;B
MT-ATP6	I192M	T178N	0.00456069	-1.03725	1.06092	A;B
MT-ND1	L243V	S268Y	0.0954827	1.59284	-1.46798	A;B
MT-ND1	T246P	Y247C	0.00398173	-0.949064	1.0219	A;B
MT-ND1	T246P	L250P	-0.0890278	-0.949064	1.11168	A;B
MT-ND1	T246P	P2H	-0.0600758	-0.949064	0.926272	A;B
MT-ND1	Y247C	T246P	0.00398173	1.0219	-0.949064	A;B
MT-ND1	Y247F	P2R	0.0545148	-0.648781	0.63914	A;B
MT-ND1	Y247F	M53T	0.0775619	-0.648781	0.741275	A;B
MT-ND1	A249P	I166T	-0.0590871	-0.969457	0.604375	A
MT-ND1	A249P	T196A	0.0131706	-0.969457	0.940625	A;B	Y	250	197	MT-ND1.197.A.250.P.pos.def.fasta	436	Dugong dugon, Manis pentadactyla, Galemys pyrenaicus, Urotrichus talpoides, Uropsilus sp. 1 FT-2014, Uropsilus soricipes, Talpa europaea, Mogera wogura, Crocidura russula, Sus cebifrons, Sus scrofa, Sus verrucosus, Sus scrofa domesticus, Sus scrofa taivanus, Hyemoschus aquaticus, Hippopotamus amphibius, Hexaprotodon liberiensis, Tapirus indicus, Inia geoffrensis, Orcinus orca, Lagenorhynchus albi…	NP_536758, YP_004849377, YP_654262, NP_871761, YP_006702485, YP_008993942, NP_037649, NP_871774, YP_214848, YP_009003985, NP_008634, YP_009003920, YP_002600777, YP_004021575, YP_007626238, NP_008790, YP_007626017, YP_009020922, NP_944711, YP_009022031, NP_944737, YP_008802649, YP_002587047, YP_002586881, YP_002587060, YP_002586975, YP_002587086, YP_007024865, YP_007626004, YP_007025034, YP_007025…
MT-ND1	A249P	K62N	-0.0113826	-0.969457	0.851927	A;B
MT-ND1	A249T	N126H	0.0464597	0.585672	-0.611863	B
MT-ND1	L250P	S313R	0.0605416	1.11168	-1.22062	A;B
MT-ND1	L250P	T246P	-0.0890278	1.11168	-0.949064	A;B
MT-ND1	T256S	T261I	-0.0387938	0.682742	-0.740176	A;B
MT-ND1	T257S	T69N	-0.0827219	0.294363	-0.629071	B
MT-ND1	T257M	Y258C	-0.0928889	-1.01533	0.859307	A;B
MT-ND1	T257K	Y258H	0.0156303	-0.398822	0.687446	B
MT-ND1	Y258H	V260I	-0.0550483	0.687446	-0.695929	A;B
MT-ND1	Y258H	S157T	-0.0546272	0.687446	-0.518863	A
MT-ND1	Y258H	T257K	0.0156303	0.687446	-0.398822	A
MT-ND1	Y258D	I81T	0.0861832	-1.77256	1.9804	A;B
MT-ND1	Y258C	V260L	-0.0516783	0.859307	-0.888323	A;B
MT-ND1	Y258C	T257M	-0.0928889	0.859307	-1.01533	A;B
MT-ND1	Y258C	Y71F	-0.0621952	0.859307	-0.936654	A;B
MT-ATP6	T194K	L15V	0.0648753	-0.570648	0.644076	B
MT-ND1	V260L	L175V	0.0811377	-0.888323	0.993476	A;B
MT-ND1	V260L	L175R	-0.0113922	-0.888323	0.863839	A;B
MT-ND1	V260L	T236S	0.00593352	-0.888323	0.89151	A;B
MT-ND1	V260L	Y258C	-0.0516783	-0.888323	0.859307	A;B
MT-ND1	V260F	L175H	0.0463467	-1.216	1.27937	A;B
MT-ND1	V260F	T240S	0.0199699	-1.216	1.20081	A;B
MT-ND1	V260I	T236I	-0.0162661	-0.695929	0.839247	A;B
MT-ND1	V260I	Y258H	-0.0550483	-0.695929	0.687446	A;B
MT-ND1	V260D	T261I	0.074055	0.594465	-0.740176	B
MT-ATP6	T194M	M154T	0.040388	-1.06902	1.08495	A;B
MT-ND1	T261I	T256S	-0.0387938	-0.740176	0.682742	A;B
MT-ND1	T261I	V260D	0.074055	-0.740176	0.594465	A
MT-ND1	T261I	A4V	-0.0560204	-0.740176	0.708072	A;B
MT-ATP6	I195V	I184L	-0.0367906	0.507151	-0.654013	B
MT-ND1	T263I	L175R	0.0278822	-0.781966	0.863839	A;B
MT-ND1	T263I	A4G	0.0865082	-0.781966	0.867679	A;B
MT-ND1	T263I	A4V	0.03105	-0.781966	0.708072	A;B
MT-ATP6	I195T	G16C	-0.0217463	0.967664	-0.993721	A;B
MT-ATP6	I195T	S176R	-0.00512434	0.967664	-0.960408	A;B
MT-ND1	S268Y	L243V	0.0954827	-1.46798	1.59284	A;B
MT-ND1	L269V	S157T	-0.0811887	0.77692	-0.518863	A
MT-ND1	L269Q	S157N	0.0117457	1.80886	-1.78056	A;B
MT-ATP6	I195N	I114F	0.0156711	1.3052	-1.3339	A;B
MT-ND1	T275M	A276P	0.00338594	0.830962	1.16054	A;B
MT-ND1	A276P	N126Y	-0.0305314	1.16054	-1.04055	A;B
MT-ND1	A276P	T275M	0.00338594	1.16054	0.830962	A;B
MT-ND1	A276P	N93Y	0.0966213	1.16054	-1.03778	A;B
MT-ND1	A276T	N126K	-0.0597012	0.683193	-0.694078	A;B
MT-ND1	A276T	N126H	0.0825789	0.683193	-0.611863	A;B
MT-ND1	A276T	I213L	-0.024237	0.683193	-0.717595	A;B
MT-ND1	A276T	N93K	-0.0607864	0.683193	-0.753586	A;B
MT-ND1	A276V	N126K	-0.0985182	0.62968	-0.694078	A;B
MT-ND1	A276V	N126H	0.0245213	0.62968	-0.611863	A;B
MT-ND1	A276V	N93I	0.0609568	0.62968	-0.528503	A
MT-ATP6	I197V	S188F	0.0515793	0.786294	-0.684458	A;B
MT-ATP6	I197N	N185H	0.0145408	1.16363	-1.14664	A;B
MT-ND1	N292I	L174W	0.0673739	-0.605043	0.749959	B
MT-ATP6	A20G	S182L	-0.0701123	1.5928	-1.80585	A;B
MT-ATP6	A20G	I77F	0.091776	1.5928	-1.66629	A;B
MT-ATP6	A20G	T81A	-0.0427648	1.5928	-1.86206	A;B
MT-ND1	L300W	L102F	0.022578	1.24168	-1.25305	A;B
MT-ND1	V305I	I72T	-0.0606689	-0.869	0.813886	A;B
MT-ND1	S306Y	T236I	-0.044621	-0.805624	0.839247	A;B
MT-ND1	S306Y	T236S	0.0883685	-0.805624	0.89151	A;B
MT-ND1	S306Y	L7V	-0.0709691	-0.805624	0.801229	A;B
MT-ND1	S306Y	T87S	0.00353492	-0.805624	0.813263	A;B
MT-ND1	I309T	S178T	0.0346289	-0.218062	1.24813	B
MT-ND1	S313R	L250P	0.0605416	-1.22062	1.11168	A;B
MT-ND1	S313C	T57S	-0.0748481	0.577629	-0.694303	B
MT-ATP6	T200A	I201V	-0.0125575	-0.782133	0.732606	A;B
MT-ATP6	T200I	I201V	-0.00107137	-0.667825	0.732606	A;B
MT-ATP6	T200I	L29M	-0.0778594	-0.667825	0.617014	A;B
MT-ND2	L4V	S52A	-0.0448629	0.5746	-0.617663	B
MT-ATP6	I201V	I14F	-0.0987204	0.732606	-0.849412	A;B
MT-ATP6	I201V	I184L	0.0927583	0.732606	-0.654013	A;B
MT-ATP6	I201V	T200A	-0.0125575	0.732606	-0.782133	A;B
MT-ATP6	I201V	T200I	-0.00107137	0.732606	-0.667825	A;B
MT-ND2	V8I	A15S	-0.073841	-0.650347	0.574695	A
MT-ND2	V8I	A15T	-0.0562692	-0.650347	0.599622	A
MT-ND2	V8L	F76I	0.0624649	-0.785193	0.750396	A;B
MT-ND2	V8F	A15S	-0.0793246	-0.71935	0.574695	A
MT-ND2	V8F	F76I	0.0876896	-0.71935	0.750396	A;B
MT-ND2	V8D	N78D	-0.0060318	-1.58449	1.52445	A;B
MT-ATP6	A20V	S176I	0.0182428	0.790598	-0.814575	A;B
MT-ATP6	A20V	S188F	-0.048221	0.790598	-0.684458	A;B
MT-ATP6	A20V	I14F	-0.0275024	0.790598	-0.849412	A;B
MT-ATP6	I201T	I114F	0.0440617	1.37137	-1.3339	A;B
MT-ND2	I13V	I159L	-0.0147883	1.21659	-1.26642	A;B
MT-ND2	I13V	I159M	-0.00322711	1.21659	-1.26543	A;B
MT-ND2	A15S	V8I	-0.073841	0.574695	-0.650347	B
MT-ND2	A15S	V8F	-0.0793246	0.574695	-0.71935	B
MT-ND2	A15T	V8I	-0.0562692	0.599622	-0.650347	B
MT-ND2	A15G	N78Y	-0.0400668	1.15768	-1.21752	A;B
MT-ND2	S24A	I330M	0.0842039	0.723534	-0.643662	A;B
MT-ND2	S24L	P242L	0.0594403	-0.729093	0.773194	A;B
MT-ND2	T29A	A215E	0.0562506	0.875369	-0.846317	A;B
MT-ND2	T29P	A215V	-0.0690328	0.59445	-1.25355	B
MT-ND2	V31M	I57N	0.0642513	-0.68944	0.72095	A;B
MT-ND2	V31M	I57T	-0.0865333	-0.68944	0.60407	A
MT-ND2	V31M	N88T	-0.0269952	-0.68944	0.663965	A;B
MT-ND2	V31M	N88D	-0.0369879	-0.68944	0.640036	A;B
MT-ND2	V31A	S275C	0.0820589	0.684795	-0.582745	A
MT-ND2	V31A	I57M	0.00704647	0.684795	-0.683096	A;B
MT-ATP6	I204V	A11P	0.0439432	0.869182	-0.862662	A;B
MT-ATP6	I204V	S176R	-0.0763179	0.869182	-0.960408	A;B
MT-ATP6	I204V	S176I	0.0978402	0.869182	-0.814575	A;B
MT-ATP6	I204L	T183N	0.0590212	1.79484	-1.72607	A;B
MT-ATP6	I204S	T81M	-0.0961796	3.21341	-3.53739	A;B
MT-ND2	V43D	T125K	0.0425658	2.00848	-0.770736	A;B
MT-ND2	V43A	T125M	0.0701275	1.1494	-1.15637	A;B
MT-ATP6	I204M	I114V	-0.00828291	0.916805	0.177825	A
MT-ATP6	I204M	S176R	-0.0406312	0.916805	-0.960408	A;B
MT-ATP6	I204M	S176I	0.0461722	0.916805	-0.814575	A;B
MT-ATP6	I204M	A80V	-0.00583586	0.916805	-0.926933	A;B
MT-ATP6	I204M	I114V	-0.00828291	0.916805	0.177825	A
MT-ATP6	I204M	S176R	-0.0406312	0.916805	-0.960408	A;B
MT-ATP6	I204M	S176I	0.0461722	0.916805	-0.814575	A;B
MT-ATP6	I204M	A80V	-0.00583586	0.916805	-0.926933	A;B
MT-ND2	K46M	L228V	0.0676398	-0.856555	0.920454	A;B
MT-ND2	K47E	S301A	0.0166585	1.10922	-1.08581	A;B
MT-ND2	N49K	T125M	0.0236323	1.18353	-1.15637	A;B
MT-ND2	N49K	T125M	0.0236323	1.18353	-1.15637	A;B
MT-ND2	S52A	L4V	-0.0448629	-0.617663	0.5746	A
MT-ND2	I57T	V31M	-0.0865333	0.60407	-0.68944	B
MT-ND2	I57N	N199Y	-0.0679408	0.72095	-0.9817	A;B
MT-ND2	I57N	V31M	0.0642513	0.72095	-0.68944	A;B
MT-ND2	I57M	N88D	-0.0498207	-0.683096	0.640036	A;B
MT-ND2	I57M	N88T	-0.00341582	-0.683096	0.663965	A;B
MT-ND2	I57M	V31A	0.00704647	-0.683096	0.684795	A;B
MT-ND2	I57M	N88D	-0.0498207	-0.683096	0.640036	A;B
MT-ND2	I57M	N88T	-0.00341582	-0.683096	0.663965	A;B
MT-ND2	I57M	V31A	0.00704647	-0.683096	0.684795	A;B
MT-ND2	T62P	I207M	0.0393663	0.790558	-0.743489	A;B
MT-ND2	T62P	N220I	0.0307928	0.790558	-0.746163	A;B
MT-ND2	T62P	N220Y	-0.0605035	0.790558	-0.984827	A;B
MT-ND2	T62P	L332H	-0.083766	0.790558	-0.887217	A;B
MT-ND2	T62M	A164G	0.0578149	-1.40267	1.45615	A;B
MT-ND2	T62M	I207V	-0.044017	-1.40267	1.35232	A;B
MT-ND2	T62M	A331D	0.00202621	-1.40267	1.41338	A;B
MT-ND2	T62M	L332I	0.054338	-1.40267	1.29501	A;B
MT-ND2	T62M	T333N	0.0818836	-1.40267	1.47329	A;B
MT-ND2	I69V	V151M	0.0172518	0.613343	-0.549526	A
MT-ND2	I69V	I207F	0.0612214	0.613343	-0.554498	A
MT-ND2	I69V	T323N	0.0630502	0.613343	-0.553243	A
MT-ND2	I69S	N222I	-0.0512075	2.42052	-2.46124	A;B
MT-ND2	F76I	V8F	0.0876896	0.750396	-0.71935	A;B
MT-ND2	F76I	V8L	0.0624649	0.750396	-0.785193	A;B
MT-ND2	F76V	N78T	-0.00851643	1.3296	-1.44895	A;B
MT-ND2	F76V	N78K	0.0673099	1.3296	-1.31126	A;B
MT-ND2	N78Y	A15G	-0.0400668	-1.21752	1.15768	A;B
MT-ND2	N78D	V8D	-0.0060318	1.52445	-1.58449	A;B
MT-ND2	N78T	A331D	0.00399884	-1.44895	1.41338	A;B
MT-ND2	N78T	F76V	-0.00851643	-1.44895	1.3296	A;B
MT-ND2	N78K	A331D	0.0539568	-1.31126	1.41338	A;B
MT-ND2	N78K	F76V	0.0673099	-1.31126	1.3296	A;B
MT-ND2	N78K	A331D	0.0539568	-1.31126	1.41338	A;B
MT-ND2	N78K	F76V	0.0673099	-1.31126	1.3296	A;B
MT-ND2	N88D	N199I	-0.0135924	0.640036	-0.526171	A
MT-ND2	N88D	V31M	-0.0369879	0.640036	-0.68944	A;B
MT-ND2	N88D	I57M	-0.0498207	0.640036	-0.683096	A;B
MT-ND2	N88S	N199K	-0.0637779	0.468572	-0.964209	B
MT-ND2	N88T	N199I	0.0713328	0.663965	-0.526171	A
MT-ND2	N88T	V31M	-0.0269952	0.663965	-0.68944	A;B
MT-ND2	N88T	I57M	-0.00341582	0.663965	-0.683096	A;B
MT-ND2	Y93S	T206I	0.0221318	0.982043	-0.942038	A;B
MT-ND2	M100L	A215E	-0.0663517	0.706312	-0.846317	A;B
MT-ND2	M100L	A215E	-0.0663517	0.706312	-0.846317	A;B
MT-ND2	T122P	T233A	0.0588666	1.27485	-1.2862	A;B
MT-ND2	T122S	T233N	-0.0851119	0.823273	-0.797215	A;B
MT-ND2	T122S	T233S	-0.0807615	0.823273	-0.847517	A;B
MT-ND2	T122S	T233N	-0.0851119	0.823273	-0.797215	A;B
MT-ND2	T122S	T233S	-0.0807615	0.823273	-0.847517	A;B
MT-ND2	T122I	T233A	-0.0464128	1.14363	-1.2862	A;B
MT-ND2	T125A	A265V	0.0236897	-0.308273	1.01603	B
MT-ND2	T125M	V43A	0.0701275	-1.15637	1.1494	A;B
MT-ND2	T125M	N49K	0.0236323	-1.15637	1.18353	A;B
MT-ND2	T125K	V43D	0.0425658	-0.770736	2.00848	A;B
MT-ND2	S126A	K314E	-0.0141261	-0.676032	0.631839	A;B
MT-ND2	S126C	K314M	0.0789164	0.816685	-0.752754	A;B
MT-ND2	L149M	A215V	0.0468127	0.968423	-1.25355	A;B
MT-ND2	V151L	N220T	-0.022231	-0.850642	0.99004	A;B
MT-ND2	V151L	T334S	-0.0117489	-0.850642	0.821294	A;B
MT-ND2	V151M	I69V	0.0172518	-0.549526	0.613343	B
MT-ND2	V151L	N220T	-0.022231	-0.850642	0.99004	A;B
MT-ND2	V151L	T334S	-0.0117489	-0.850642	0.821294	A;B
MT-ND2	V151A	I207M	-0.0709249	0.697354	-0.743489	A;B
MT-ND2	V151A	N220I	-0.0426294	0.697354	-0.746163	A;B
MT-ND2	V151A	T333I	-0.0443692	0.697354	-0.765823	A;B
MT-ND2	V151G	I207M	0.0253565	0.809643	-0.743489	A;B
MT-ND2	V151G	N220I	-0.0273984	0.809643	-0.746163	A;B
MT-ND2	V151G	N220Y	-0.0128694	0.809643	-0.984827	A;B
MT-ND2	V151G	L332H	-0.076335	0.809643	-0.887217	A;B
MT-ND2	V151G	T333I	0.0736172	0.809643	-0.765823	A;B
MT-ND2	I159L	I13V	-0.0147883	-1.26642	1.21659	A;B
MT-ND2	I159M	I13V	-0.00322711	-1.26543	1.21659	A;B
MT-ND2	I159M	I13V	-0.00322711	-1.26543	1.21659	A;B
MT-ND2	M163V	I244L	0.0776356	0.710309	-0.723252	A;B
MT-ND2	A164G	T62M	0.0578149	1.45615	-1.40267	A;B
MT-ATP6	V218M	I79T	-0.0238429	-2.34617	1.97721	A;B
MT-ATP6	V218L	A177T	-0.0697384	-2.34197	2.6068	A;B
MT-ATP6	V218L	A177T	-0.0697384	-2.34197	2.6068	A;B
MT-ATP6	V218E	T189M	-0.0647799	-0.442736	1.10287	B
MT-ATP6	V218A	T189P	-0.0838727	-0.882614	0.747855	A;B
MT-ATP6	V218A	L88V	0.0428522	-0.882614	0.725326	A;B
MT-ND2	N197S	S275N	0.065523	1.14053	-0.904134	A;B	Y	203	282	MT-ND2.203.S.282.N.pos.def.fasta	2	Marmota himalayana, Chalinolobus tuberculatus	YP_006576322, NP_071685
MT-ND2	N197T	S275N	-0.0825892	1.06813	-0.904134	A;B
MT-ND2	N197K	S275C	0.0378461	0.632025	-0.582745	A
MT-ND2	N197K	S275C	0.0378461	0.632025	-0.582745	A
MT-ND2	N199Y	I57N	-0.0679408	-0.9817	0.72095	A;B
MT-ND2	N199I	N88D	-0.0135924	-0.526171	0.640036	B
MT-ND2	N199I	N88T	0.0713328	-0.526171	0.663965	B
MT-ND2	N199K	N88S	-0.0637779	-0.964209	0.468572	A
MT-ND2	N199K	N88S	-0.0637779	-0.964209	0.468572	A
MT-ND2	T206I	Y93S	0.0221318	-0.942038	0.982043	A;B
MT-ND2	I207F	I69V	0.0612214	-0.554498	0.613343	B
MT-ND2	I207V	T62M	-0.044017	1.35232	-1.40267	A;B
MT-ND2	I207M	N220D	-0.0755944	-0.743489	0.586947	A
MT-ND2	I207M	V151A	-0.0709249	-0.743489	0.697354	A;B
MT-ND2	I207M	V151G	0.0253565	-0.743489	0.809643	A;B
MT-ND2	I207M	T62P	0.0393663	-0.743489	0.790558	A;B
MT-ND2	I207M	N220D	-0.0755944	-0.743489	0.586947	A
MT-ND2	I207M	V151A	-0.0709249	-0.743489	0.697354	A;B
MT-ND2	I207M	V151G	0.0253565	-0.743489	0.809643	A;B
MT-ND2	I207M	T62P	0.0393663	-0.743489	0.790558	A;B
MT-ND2	A215E	M100L	-0.0663517	-0.846317	0.706312	A;B
MT-ND2	A215E	T29A	0.0562506	-0.846317	0.875369	A;B
MT-ND2	A215V	L149M	0.0468127	-1.25355	0.968423	A;B
MT-ND2	A215V	T29P	-0.0690328	-1.25355	0.59445	A
MT-ND2	N220Y	V151G	-0.0128694	-0.984827	0.809643	A;B
MT-ND2	N220Y	T62P	-0.0605035	-0.984827	0.790558	A;B
MT-ND2	N220D	T333I	0.0260019	0.586947	-0.765823	B
MT-ND2	N220D	I207M	-0.0755944	0.586947	-0.743489	B
MT-ATP6	H223N	L52V	0.0768148	-1.02355	1.17894	A;B
MT-ND2	N220H	T333I	-0.0997946	0.598907	-0.765823	B
MT-ND2	N220T	V151L	-0.022231	0.99004	-0.850642	A;B
MT-ND2	N220I	N222D	-0.0903071	-0.746163	0.258946	A
MT-ND2	N220I	V151A	-0.0426294	-0.746163	0.697354	A;B
MT-ND2	N220I	V151G	-0.0273984	-0.746163	0.809643	A;B
MT-ND2	N220I	T62P	0.0307928	-0.746163	0.790558	A;B
MT-ND2	N222D	N220I	-0.0903071	0.258946	-0.746163	B
MT-ND2	N222I	I69S	-0.0512075	-2.46124	2.42052	A;B
MT-ND2	L228V	K46M	0.0676398	0.920454	-0.856555	A;B
MT-ND2	T233S	T122S	-0.0807615	-0.847517	0.823273	A;B
MT-ND2	T233A	T122P	0.0588666	-1.2862	1.27485	A;B
MT-ND2	T233A	T122I	-0.0464128	-1.2862	1.14363	A;B
MT-ND2	T233S	T122S	-0.0807615	-0.847517	0.823273	A;B
MT-ND2	T233N	T122S	-0.0851119	-0.797215	0.823273	A;B
MT-ND2	P242L	S24L	0.0594403	0.773194	-0.729093	A;B
MT-ND2	I244L	F325I	0.0646778	-0.723252	0.832801	A;B
MT-ND2	I244L	M163V	0.0776356	-0.723252	0.710309	A;B
MT-ND2	A265V	T125A	0.0236897	1.01603	-0.308273	A
MT-ND2	S275R	F317V	-0.0287904	-0.876609	0.854996	A;B
MT-ND2	S275R	H319Y	0.0834191	-0.876609	0.435153	A
MT-ND2	S275R	H319Q	-0.0758811	-0.876609	0.603013	A
MT-ND2	S275C	F317S	0.045141	-0.582745	0.623017	B
MT-ND2	S275C	N197K	0.0378461	-0.582745	0.632025	B
MT-ND2	S275C	V31A	0.0820589	-0.582745	0.684795	B
MT-ND2	S275N	F317V	-0.0523078	-0.904134	0.854996	A;B
MT-ND2	S275N	H319Q	-0.0680274	-0.904134	0.603013	A
MT-ND2	S275N	N197T	-0.0825892	-0.904134	1.06813	A;B
MT-ND2	S275N	N197S	0.065523	-0.904134	1.14053	A;B	Y	282	203	MT-ND2.203.S.282.N.pos.def.fasta	2	Marmota himalayana, Chalinolobus tuberculatus	YP_006576322, NP_071685
MT-ND2	S275T	H319L	-0.0999889	1.48177	-1.59578	A;B
MT-ND2	S301A	K47E	0.0166585	-1.08581	1.10922	A;B
MT-ND2	K314E	S126A	-0.0141261	0.631839	-0.676032	A;B
MT-ND2	K314M	S126C	0.0789164	-0.752754	0.816685	A;B
MT-ND2	F317V	S275N	-0.0523078	0.854996	-0.904134	A;B
MT-ND2	F317V	S275R	-0.0287904	0.854996	-0.876609	A;B
MT-ND2	F317S	S275C	0.045141	0.623017	-0.582745	A
MT-ND2	H319Y	S275R	0.0834191	0.435153	-0.876609	B
MT-ND2	H319L	S275T	-0.0999889	-1.59578	1.48177	A;B
MT-ND2	H319Q	S275R	-0.0758811	0.603013	-0.876609	B
MT-ND2	H319Q	S275N	-0.0680274	0.603013	-0.904134	B
MT-ND2	H319Q	S275R	-0.0758811	0.603013	-0.876609	B
MT-ND2	H319Q	S275N	-0.0680274	0.603013	-0.904134	B
MT-ND2	T323N	I69V	0.0630502	-0.553243	0.613343	B
MT-ND2	F325I	I244L	0.0646778	0.832801	-0.723252	A;B
MT-ND2	I330M	S24A	0.0842039	-0.643662	0.723534	A;B
MT-ND2	I330M	S24A	0.0842039	-0.643662	0.723534	A;B
MT-ND2	A331D	L332R	0.0442419	1.41338	-0.444613	A
MT-ND2	A331D	T62M	0.00202621	1.41338	-1.40267	A;B
MT-ND2	A331D	N78K	0.0539568	1.41338	-1.31126	A;B
MT-ND2	A331D	N78T	0.00399884	1.41338	-1.44895	A;B
MT-ND2	L332I	T62M	0.054338	1.29501	-1.40267	A;B
MT-ND2	L332R	A331D	0.0442419	-0.444613	1.41338	B
MT-ND2	L332H	T334S	-0.0685632	-0.887217	0.821294	A;B
MT-ND2	L332H	V151G	-0.076335	-0.887217	0.809643	A;B
MT-ND2	L332H	T62P	-0.083766	-0.887217	0.790558	A;B
MT-ND2	T333N	T62M	0.0818836	1.47329	-1.40267	A;B
MT-ND2	T333I	T334K	-0.0134223	-0.765823	0.474987	A
MT-ND2	T333I	V151A	-0.0443692	-0.765823	0.697354	A;B
MT-ND2	T333I	V151G	0.0736172	-0.765823	0.809643	A;B
MT-ND2	T333I	N220D	0.0260019	-0.765823	0.586947	A
MT-ND2	T333I	N220H	-0.0997946	-0.765823	0.598907	A
MT-ND2	T334S	V151L	-0.0117489	0.821294	-0.850642	A;B
MT-ND2	T334S	L332H	-0.0685632	0.821294	-0.887217	A;B
MT-ND2	T334K	T333I	-0.0134223	0.474987	-0.765823	B
MT-ND3	I6S	V88L	-0.0188026	0.795828	-1.00243	A;B
MT-ND3	I6S	I97M	0.0532153	0.795828	-0.820026	A;B
MT-ND3	M8I	S90W	-0.0575902	0.602142	-0.633999	B
MT-ND3	M8I	S90W	-0.0575902	0.602142	-0.633999	B
MT-ND3	T11I	M18V	-0.0568865	-1.54459	1.26624	A;B
MT-ND3	M18V	T11I	-0.0568865	1.26624	-1.54459	A;B
MT-ND3	M18K	V88L	0.0394855	1.02099	-1.00243	A;B
MT-ND3	M18I	I19M	0.0342026	0.717721	-0.260864	A
MT-ND3	M18I	I97M	0.0388945	0.717721	-0.820026	A;B
MT-ND3	M18I	I19M	0.0342026	0.717721	-0.260864	A
MT-ND3	M18I	I97M	0.0388945	0.717721	-0.820026	A;B
MT-ND3	I19V	T21M	0.0160107	1.13102	-1.10853	A;B
MT-ND3	I19V	S90L	-0.0833602	1.13102	-0.979362	A;B
MT-ND3	I19N	S101R	0.088569	1.8799	-2.33748	A;B
MT-ND3	I19T	S101R	0.0229496	2.33698	-2.33748	A;B
MT-ND3	I19M	M18I	0.0342026	-0.260864	0.717721	B
MT-ND3	I19M	M18I	0.0342026	-0.260864	0.717721	B
MT-ND3	T21P	S91F	0.0189374	1.94745	-3.15503	A;B
MT-ND3	T21M	S90P	0.0593103	-1.10853	1.10809	A;B
MT-ND3	T21M	I19V	0.0160107	-1.10853	1.13102	A;B
MT-ND3	M31T	E32D	0.0310005	0.649596	0.00454907	A
MT-ND3	E32D	M31T	0.0310005	0.00454907	0.649596	B
MT-ND3	E32D	M31T	0.0310005	0.00454907	0.649596	B
MT-ND3	S34P	T82P	0.0779146	0.727451	-0.650578	A;B
MT-ND3	S45Y	V49F	0.056688	0.6055	-0.639481	B
MT-ND3	P46T	V49F	0.058245	0.686108	-0.639481	A;B
MT-ND3	P46T	V49D	0.0439827	0.686108	-0.607087	A
MT-ND3	P46H	V49D	0.00824112	0.623251	-0.607087	A
MT-ND3	V49F	S45Y	0.056688	-0.639481	0.6055	A
MT-ND3	V49F	P46T	0.058245	-0.639481	0.686108	A;B
MT-ND3	V49D	P46T	0.0439827	-0.607087	0.686108	B
MT-ND3	V49D	P46H	0.00824112	-0.607087	0.623251	B
MT-ATP6	I24M	I191S	-0.0734497	-0.693837	0.657072	A;B
MT-ND3	P74A	L94F	-0.07258	0.520835	-0.686807	B
MT-ND3	T81M	K109Q	0.0420013	-0.868528	0.940837	A;B
MT-ND3	T82P	S34P	0.0779146	-0.650578	0.727451	A;B
MT-ND3	T82I	N83D	-0.00414873	-0.0304783	-0.614615	B
MT-ND3	N83D	T82I	-0.00414873	-0.614615	-0.0304783	A
MT-ATP6	I24M	I191S	-0.0734497	-0.693837	0.657072	A;B
MT-ND3	L86R	S91T	0.078388	0.863114	-0.795829	A;B
MT-ND3	V88L	S90P	-0.0224863	-1.00243	1.10809	A;B
MT-ND3	V88L	L93S	0.0194718	-1.00243	0.875983	A;B	Y	90	95	MT-ND3.90.L.95.S.pos.def.fasta	11	Rhyncholestes raphanurus, Caenolestes fuliginosus, Phalanger vestitus, Sminthopsis douglasi, Sminthopsis crassicaudata, Thylacinus cynocephalus, Myrmecobius fasciatus, Phascogale tapoatafa, Dasyurus hallucatus, Platanista minor, Orcaella heinsohni	YP_003720, YP_003707, YP_637069, YP_161189, YP_423982, YP_002519814, YP_002519879, YP_161267, YP_423969, NP_944705, YP_007025054
MT-ND3	V88L	A99G	-0.0753821	-1.00243	0.900706	A;B
MT-ND3	V88L	M18K	0.0394855	-1.00243	1.02099	A;B
MT-ND3	V88L	I6S	-0.0188026	-1.00243	0.795828	A;B
MT-ND3	V88G	S90W	0.0833478	1.15661	-0.633999	A;B
MT-ND3	V88G	S91Y	-0.0831677	1.15661	-1.55966	A;B
MT-ND3	M89V	S91T	-0.061465	0.709522	-0.795829	A;B
MT-ND3	M89T	S90L	-0.0712149	0.281009	-0.979362	B
MT-ND3	S90P	T21M	0.0593103	1.10809	-1.10853	A;B
MT-ND3	S90P	V88L	-0.0224863	1.10809	-1.00243	A;B
MT-ND3	S90W	V88G	0.0833478	-0.633999	1.15661	A;B
MT-ND3	S90W	M8I	-0.0575902	-0.633999	0.602142	A
MT-ND3	S90L	I97T	-0.017644	-0.979362	1.34986	A;B
MT-ND3	S90L	I19V	-0.0833602	-0.979362	1.13102	A;B
MT-ND3	S90L	M89T	-0.0712149	-0.979362	0.281009	A
MT-ND3	S91T	L86R	0.078388	-0.795829	0.863114	A;B
MT-ND3	S91T	M89V	-0.061465	-0.795829	0.709522	A;B
MT-ND3	S91Y	V88G	-0.0831677	-1.55966	1.15661	A;B
MT-ND3	S91F	T21P	0.0189374	-3.15503	1.94745	A;B
MT-ND3	L93S	S101I	0.0395669	0.875983	-0.882011	A;B
MT-ND3	L93S	V88L	0.0194718	0.875983	-1.00243	A;B
MT-ND3	L94F	P74A	-0.07258	-0.686807	0.520835	A
MT-ND3	L94F	P74A	-0.07258	-0.686807	0.520835	A
MT-ND3	I97T	S90L	-0.017644	1.34986	-0.979362	A;B
MT-ND3	I97M	M18I	0.0388945	-0.820026	0.717721	A;B
MT-ND3	I97M	I6S	0.0532153	-0.820026	0.795828	A;B
MT-ND3	I97M	M18I	0.0388945	-0.820026	0.717721	A;B
MT-ND3	I97M	I6S	0.0532153	-0.820026	0.795828	A;B
MT-ND3	A99G	V88L	-0.0753821	0.900706	-1.00243	A;B
MT-ND3	S101R	I19T	0.0229496	-2.33748	2.33698	A;B
MT-ND3	S101R	I19N	0.088569	-2.33748	1.8799	A;B
MT-ND3	S101I	L93S	0.0395669	-0.882011	0.875983	A;B
MT-ND3	K109Q	T81M	0.0420013	0.940837	-0.868528	A;B
MT-ND4L	P2L	N57K	0.0942937	0.696279	-0.600558	A
MT-ND4L	P2L	N57Y	0.0386539	0.696279	-0.727093	A;B
MT-ND4L	L3H	N57Y	-0.0872498	0.62408	-0.727093	A;B
MT-ND4L	L3H	N57K	0.0503254	0.62408	-0.600558	A
MT-ND4L	L3H	Q97P	-0.0739666	0.62408	-0.690268	A;B
MT-ND4L	I4V	V73L	-0.0535896	0.652443	-0.729236	A;B
MT-ND4L	I4V	V73M	-0.0222458	0.652443	-0.781349	A;B
MT-ND4L	Y5D	S80P	-0.0512992	1.00319	-1.03977	A;B
MT-ND4L	Y5F	Y22S	0.0284865	-0.70018	0.672062	A;B
MT-ND4L	Y5F	S29C	-0.0144929	-0.70018	0.438111	A
MT-ND4L	Y5F	M6K	0.0255861	-0.70018	0.763807	A;B
MT-ND4L	M6K	Y5F	0.0255861	0.763807	-0.70018	A;B
MT-ND4L	M6I	A44T	-0.0293528	0.594076	-0.623355	B
MT-ND4L	M6I	A44T	-0.0293528	0.594076	-0.623355	B
MT-ND4L	N7Y	M37L	0.0509003	-0.893566	0.799712	A;B
MT-ND4L	N7Y	V21E	-0.0618458	-0.893566	0.859225	A;B
MT-ND4L	N7Y	L38V	0.0274146	-0.893566	0.916881	A;B
MT-ND4L	N7I	V21E	0.0556304	-0.692384	0.859225	A;B
MT-ND4L	I8F	V79F	-0.0502253	0.742468	-0.762661	A;B
MT-ND4L	I8N	M37K	-0.0915152	2.12143	-2.09136	A;B
MT-ND4L	I8T	M37K	-0.0565962	1.77835	-2.09136	A;B
MT-ND4L	M9L	A44T	0.0706607	0.691243	-0.623355	A;B
MT-ND4L	M9L	V79F	-0.0206695	0.691243	-0.762661	A;B
MT-ND4L	M9L	A44T	0.0706607	0.691243	-0.623355	A;B
MT-ND4L	M9L	V79F	-0.0206695	0.691243	-0.762661	A;B
MT-ND4L	M9K	S80P	0.087954	1.13024	-1.03977	A;B
MT-ND4L	M9I	V79F	0.0442507	0.792549	-0.762661	A;B
MT-ND4L	M9I	V79F	0.0442507	0.792549	-0.762661	A;B
MT-ND4L	L10V	V59L	0.00670799	0.954372	-0.953076	A;B	Y	10	59	MT-ND4L.10.V.59.L.pos.def.fasta	2	Sarcophilus harrisii, Coendou insidiosus	YP_006883662, YP_008080766
MT-ND4L	L10V	V59M	0.00244034	0.954372	-0.974886	A;B	Y	10	59	MT-ND4L.10.V.59.M.pos.def.fasta	26	Neotragus moschatus, Philantomba maxwellii, Cephalophus dorsalis, Cephalophus silvicultor, Cephalophus spadix, Sylvicapra grimmia, Cephalophus adersi, Cephalophus jentinki, Oryx beisa, Saiga tatarica, Addax nasomaculatus, Oryx leucoryx, Hippotragus equinus, Madoqua saltiana, Nanger granti, Mystacina tuberculata, Tragulus kanchil, Sus verrucosus, Tursiops australis, Sousa chinensis, Tursiops trunc…	YP_007626428, YP_007626519, YP_007625895, YP_007625986, YP_007625999, YP_007626675, YP_007625869, YP_007625908, YP_007627272, YP_007626662, YP_007625726, YP_007626480, YP_007626220, YP_007626298, YP_007626389, YP_220701, YP_007626753, YP_009003928, YP_008802657, YP_002587042, YP_002587068, YP_002587055, YP_002586889, YP_008081964, NP_007103, YP_637070
MT-ND4L	T13S	A44T	-0.0634882	0.559826	-0.623355	B
MT-ND4L	T13I	I81T	0.0708837	-1.15842	1.24496	A;B
MT-ND4L	T13S	A44T	-0.0634882	0.559826	-0.623355	B
MT-ND4L	I14V	A44T	0.0691971	0.69129	-0.623355	A;B
MT-ND4L	I14V	V79L	0.0963054	0.69129	-0.570489	A
MT-ND4L	I14S	A44T	-0.0435966	0.58777	-0.623355	B
MT-ND4L	L17M	T48S	0.0422486	-0.584742	0.6119	B
MT-ND4L	L17V	V73L	-0.0757947	0.664655	-0.729236	A;B
MT-ND4L	L17V	V73M	-0.079952	0.664655	-0.781349	A;B
MT-ND4L	V21E	N7I	0.0556304	0.859225	-0.692384	A;B
MT-ND4L	V21E	N7Y	-0.0618458	0.859225	-0.893566	A;B
MT-ND4L	Y22S	Y5F	0.0284865	0.672062	-0.70018	A;B
MT-ND4L	S29C	Y5F	-0.0144929	0.438111	-0.70018	B
MT-ND4L	M37L	N7Y	0.0509003	0.799712	-0.893566	A;B
MT-ND4L	M37L	N7Y	0.0509003	0.799712	-0.893566	A;B
MT-ND4L	M37K	I8N	-0.0915152	-2.09136	2.12143	A;B
MT-ND4L	M37K	I8T	-0.0565962	-2.09136	1.77835	A;B
MT-ND4L	L38V	N7Y	0.0274146	0.916881	-0.893566	A;B
MT-ND4L	A44T	T48S	0.00253459	-0.623355	0.6119	A;B
MT-ND4L	A44T	T13S	-0.0634882	-0.623355	0.559826	A
MT-ND4L	A44T	I14S	-0.0435966	-0.623355	0.58777	A
MT-ND4L	A44T	I14V	0.0691971	-0.623355	0.69129	A;B
MT-ND4L	A44T	M9L	0.0706607	-0.623355	0.691243	A;B
MT-ND4L	A44T	M6I	-0.0293528	-0.623355	0.594076	A
MT-ND4L	T48S	L17M	0.0422486	0.6119	-0.584742	A
MT-ND4L	T48S	A44T	0.00253459	0.6119	-0.623355	A;B
MT-ND4L	T48P	V73L	-0.0844858	0.714672	-0.729236	A;B
MT-ND4L	T48P	V73M	-0.0631039	0.714672	-0.781349	A;B
MT-ND4L	T48S	L17M	0.0422486	0.6119	-0.584742	A
MT-ND4L	T48S	A44T	0.00253459	0.6119	-0.623355	A;B
MT-ND4L	N50H	N83T	-0.0928755	1.01585	-1.09195	A;B
MT-ATP6	L25Q	I14M	0.0890183	1.24672	-1.16849	A;B
MT-ND4L	N50Y	N83T	-0.0770257	1.09316	-1.09195	A;B
MT-ND4L	S53F	I58N	0.00560943	-0.471906	0.632658	B
MT-ND4L	N57Y	I58N	-0.0709514	-0.727093	0.632658	A;B
MT-ND4L	N57Y	I58V	-0.0921267	-0.727093	0.603748	A
MT-ND4L	N57Y	P2L	0.0386539	-0.727093	0.696279	A;B
MT-ND4L	N57Y	L3H	-0.0872498	-0.727093	0.62408	A;B
MT-ND4L	N57K	I58N	0.0150817	-0.600558	0.632658	B
MT-ND4L	N57K	P2L	0.0942937	-0.600558	0.696279	B
MT-ND4L	N57K	L3H	0.0503254	-0.600558	0.62408	B
MT-ND4L	N57K	I58N	0.0150817	-0.600558	0.632658	B
MT-ND4L	N57K	P2L	0.0942937	-0.600558	0.696279	B
MT-ND4L	N57K	L3H	0.0503254	-0.600558	0.62408	B
MT-ND4L	I58V	Q97P	-0.0940878	0.603748	-0.690268	B
MT-ND4L	I58V	N57Y	-0.0921267	0.603748	-0.727093	B
MT-ND4L	I58N	Q97P	-0.0634124	0.632658	-0.690268	A;B
MT-ND4L	I58N	S53F	0.00560943	0.632658	-0.471906	A
MT-ND4L	I58N	N57Y	-0.0709514	0.632658	-0.727093	A;B
MT-ND4L	I58N	N57K	0.0150817	0.632658	-0.600558	A
MT-ND4L	V59M	L10V	0.00244034	-0.974886	0.954372	A;B	Y	59	10	MT-ND4L.10.V.59.L.pos.def.fasta	2	Sarcophilus harrisii, Coendou insidiosus	YP_006883662, YP_008080766
MT-ND4L	V59L	L10V	0.00670799	-0.953076	0.954372	A;B
MT-ND4L	V59L	L10V	0.00670799	-0.953076	0.954372	A;B
MT-ND4L	V73M	A76P	-0.0621886	-0.781349	0.790396	A;B
MT-ND4L	V73M	I81V	-0.0633471	-0.781349	0.66944	A;B
MT-ND4L	V73M	I81N	0.0542007	-0.781349	0.844858	A;B
MT-ND4L	V73M	L17V	-0.079952	-0.781349	0.664655	A;B
MT-ND4L	V73M	I4V	-0.0222458	-0.781349	0.652443	A;B
MT-ND4L	V73M	T48P	-0.0631039	-0.781349	0.714672	A;B
MT-ND4L	V73L	A76P	-0.0873066	-0.729236	0.790396	A;B
MT-ND4L	V73L	I81V	-0.0164508	-0.729236	0.66944	A;B
MT-ND4L	V73L	L17V	-0.0757947	-0.729236	0.664655	A;B
MT-ND4L	V73L	I4V	-0.0535896	-0.729236	0.652443	A;B
MT-ND4L	V73L	T48P	-0.0844858	-0.729236	0.714672	A;B
MT-ND4L	V73L	A76P	-0.0873066	-0.729236	0.790396	A;B
MT-ND4L	V73L	I81V	-0.0164508	-0.729236	0.66944	A;B
MT-ND4L	V73L	L17V	-0.0757947	-0.729236	0.664655	A;B
MT-ND4L	V73L	I4V	-0.0535896	-0.729236	0.652443	A;B
MT-ND4L	V73L	T48P	-0.0844858	-0.729236	0.714672	A;B
MT-ND4L	A76P	I81M	-0.003976	0.790396	-0.331368	A
MT-ND4L	A76P	V73M	-0.0621886	0.790396	-0.781349	A;B
MT-ND4L	A76P	V73L	-0.0873066	0.790396	-0.729236	A;B
MT-ND4L	V79L	I14V	0.0963054	-0.570489	0.69129	B
MT-ND4L	V79F	I8F	-0.0502253	-0.762661	0.742468	A;B
MT-ND4L	V79F	M9L	-0.0206695	-0.762661	0.691243	A;B
MT-ND4L	V79F	M9I	0.0442507	-0.762661	0.792549	A;B
MT-ND4L	S80P	Y5D	-0.0512992	-1.03977	1.00319	A;B
MT-ND4L	S80P	M9K	0.087954	-1.03977	1.13024	A;B
MT-ND4L	I81V	V73M	-0.0633471	0.66944	-0.781349	A;B
MT-ND4L	I81V	V73L	-0.0164508	0.66944	-0.729236	A;B
MT-ND4L	I81N	V73M	0.0542007	0.844858	-0.781349	A;B
MT-ND4L	I81T	T13I	0.0708837	1.24496	-1.15842	A;B
MT-ND4L	I81M	A76P	-0.003976	-0.331368	0.790396	B
MT-ND4L	I81M	A76P	-0.003976	-0.331368	0.790396	B
MT-ND4L	S82C	Q97P	0.00175935	0.707624	-0.690268	A;B
MT-ND4L	N83T	N50Y	-0.0770257	-1.09195	1.09316	A;B
MT-ND4L	N83T	N50H	-0.0928755	-1.09195	1.01585	A;B
MT-ND4L	Q97P	L3H	-0.0739666	-0.690268	0.62408	A;B
MT-ND4L	Q97P	I58N	-0.0634124	-0.690268	0.632658	A;B
MT-ND4L	Q97P	I58V	-0.0940878	-0.690268	0.603748	A
MT-ND4L	Q97P	S82C	0.00175935	-0.690268	0.707624	A;B
MT-ND4	V6I	T385K	-0.0362665	-0.763632	0.730077	A;B
MT-ND4	V6I	S86C	0.0566687	-0.763632	0.854765	A;B
MT-ND4	V6I	S86N	0.00322201	-0.763632	0.738478	A;B
MT-ND4	V6F	S86G	-0.0515567	-0.684872	0.650549	A;B
MT-ND4	V6L	M439K	0.0454337	-1.00497	1.04745	A;B
MT-ND4	V6L	P54S	0.0373145	-1.00497	1.08134	A;B
MT-ND4	V6L	P54T	0.0612623	-1.00497	1.06684	A;B
MT-ND4	V6G	T55I	-0.0795964	1.38699	-1.51367	A;B
MT-ND4	I9V	H421R	-0.0664727	0.997728	-1.07306	A;B
MT-ND4	I9V	T337I	0.0216314	0.997728	-0.948956	A;B
MT-ND4	I9T	T337I	0.0656012	1.09824	-0.948956	A;B	Y	9	340	MT-ND4.9.T.340.I.pos.def.fasta	24	Saimiri sciureus, Saimiri boliviensis boliviensis, Saimiri boliviensis, Saimiri oerstedii citrinellus, Sapajus xanthosternos, Alces alces, Antidorcas marsupialis, Tragelaphus spekii, Tragelaphus strepsiceros, Taurotragus derbianus, Tragelaphus oryx, Pteromys volans, Urotrichus talpoides, Ochotona collaris, Rhinolophus ferrumequinum korai, Rhinolophus ferrumequinum quelpartis, Rhinolophus luctus, …	YP_002929486, YP_006493379, YP_008379225, YP_008992426, YP_008379160, YP_007625766, YP_007625779, YP_007625025, YP_007626741, YP_007624999, YP_007626715, YP_007025787, NP_871770, NP_149457, YP_004935088, YP_007474930, YP_006665742, NP_976109, NP_976096, YP_313614, YP_008578436, YP_008578488, YP_009059658, YP_626724
MT-ND4	I9T	H421R	0.00764567	1.09824	-1.07306	A;B
MT-ND4	I9N	T337I	0.0365483	1.02297	-0.948956	A;B
MT-ND4	I9N	H421R	-0.0503658	1.02297	-1.07306	A;B
MT-ND4	I9S	T337I	0.0435643	1.04432	-0.948956	A;B
MT-ND4	I9S	H421R	-0.0278193	1.04432	-1.07306	A;B
MT-ND4	L17H	A183G	0.060449	-0.681372	0.740136	A;B
MT-ND4	L17H	S189A	0.0976211	-0.681372	0.76478	A;B
MT-ND4	L17H	S189F	-0.0675855	-0.681372	0.568042	A
MT-ND4	L17H	S189Y	0.0543862	-0.681372	0.704965	A;B
MT-ND4	L17H	S51T	-0.0183337	-0.681372	0.657146	A;B
MT-ND4	L17H	S51G	0.0106155	-0.681372	0.71019	A;B
MT-ND4	L17R	S189A	-0.0752629	-0.855674	0.76478	A;B
MT-ND4	L17R	T385K	-0.0710426	-0.855674	0.730077	A;B
MT-ND4	I25N	S101Y	-0.0299284	1.2139	-1.25129	A;B
MT-ND4	I25N	V234M	-0.0199125	1.2139	-1.25541	A;B
MT-ND4	I25S	S101F	0.0748982	1.48349	-1.36985	A;B
MT-ND4	I25T	S101Y	0.0716923	1.24094	-1.25129	A;B
MT-ND4	I25T	V234M	0.0705717	1.24094	-1.25541	A;B
MT-ND4	I36N	L394M	-0.0204347	0.556643	-0.683888	B
MT-ND4	F41V	S442F	-0.00517074	1.16762	-1.14012	A;B
MT-ND4	F41V	T63N	-0.0310734	1.16762	-1.04268	A;B
MT-ND4	F41S	S442Y	0.0906174	1.22028	-1.12228	A;B
MT-ND4	F41C	S442F	0.0204955	1.19703	-1.14012	A;B
MT-ND4	F41C	S442Y	0.0933608	1.19703	-1.12228	A;B
MT-ND4	N47D	L248R	0.0907038	-0.590655	1.0131	B
MT-ND4	N47H	S418P	-0.0501541	0.650356	-0.692161	A;B
MT-ND4	N47T	L89P	-0.0532958	0.910092	-1.02369	A;B
MT-ND4	L49V	C52Y	0.0774871	1.10825	-0.850787	A;B
MT-ND4	L49V	C52W	-0.02029	1.10825	-0.989057	A;B
MT-ND4	L49V	C52G	-0.0830063	1.10825	-1.19453	A;B
MT-ND4	L49Q	C52G	0.0102052	1.13162	-1.19453	A;B
MT-ND4	L49R	T180I	-0.0531315	0.734709	-0.832089	A;B
MT-ND4	L49R	S345C	-0.0600593	0.734709	-0.750664	A;B
MT-ND4	L49R	T182I	-0.0509397	0.734709	-0.594441	A
MT-ND4	S51R	S189Y	-0.0306088	-0.996837	0.704965	A;B
MT-ND4	S51R	T385K	-0.0818943	-0.996837	0.730077	A;B
MT-ND4	S51G	T182I	0.0794372	0.71019	-0.594441	A
MT-ND4	S51G	T182N	0.0997154	0.71019	-0.608782	A
MT-ND4	S51G	L17H	0.0106155	0.71019	-0.681372	A;B
MT-ND4	S51T	L17H	-0.0183337	0.657146	-0.681372	A;B
MT-ND4	C52G	N424H	0.021367	-1.19453	1.55425	A;B
MT-ND4	C52G	L49Q	0.0102052	-1.19453	1.13162	A;B
MT-ND4	C52G	L49V	-0.0830063	-1.19453	1.10825	A;B
MT-ND4	C52Y	I176F	-0.0943731	-0.850787	0.970143	A;B
MT-ND4	C52Y	T180A	0.0174932	-0.850787	1.00144	A;B
MT-ND4	C52Y	T180S	0.0988525	-0.850787	1.15014	A;B
MT-ND4	C52Y	I341F	-0.0628163	-0.850787	0.844563	A;B
MT-ND4	C52Y	L49V	0.0774871	-0.850787	1.10825	A;B
MT-ND4	C52F	I176V	0.0210465	-1.31555	1.31532	A;B
MT-ND4	C52F	T247P	0.0458807	-1.31555	1.34515	A;B
MT-ND4	C52F	I341N	0.097867	-1.31555	1.44743	A;B
MT-ND4	C52W	T180A	0.0292005	-0.989057	1.00144	A;B
MT-ND4	C52W	T180N	-0.0969891	-0.989057	0.598946	A
MT-ND4	C52W	I341F	0.0757111	-0.989057	0.844563	A;B
MT-ND4	C52W	I341M	-0.0752336	-0.989057	0.803114	A;B
MT-ND4	C52W	I341V	0.0299028	-0.989057	0.838724	A;B
MT-ND4	C52W	N424Y	-0.0677071	-0.989057	1.12328	A;B
MT-ND4	C52W	S86G	0.0164366	-0.989057	0.650549	A;B
MT-ND4	C52W	S86N	-0.00827637	-0.989057	0.738478	A;B
MT-ND4	C52W	L49V	-0.02029	-0.989057	1.10825	A;B
MT-ND4	C52W	T180A	0.0292005	-0.989057	1.00144	A;B
MT-ND4	C52W	T180N	-0.0969891	-0.989057	0.598946	A
MT-ND4	C52W	I341F	0.0757111	-0.989057	0.844563	A;B
MT-ND4	C52W	I341M	-0.0752336	-0.989057	0.803114	A;B
MT-ND4	C52W	I341V	0.0299028	-0.989057	0.838724	A;B
MT-ND4	C52W	N424Y	-0.0677071	-0.989057	1.12328	A;B
MT-ND4	C52W	S86G	0.0164366	-0.989057	0.650549	A;B
MT-ND4	C52W	S86N	-0.00827637	-0.989057	0.738478	A;B
MT-ND4	C52W	L49V	-0.02029	-0.989057	1.10825	A;B
MT-ND4	P54S	V6L	0.0373145	1.08134	-1.00497	A;B
MT-ND4	P54T	V6L	0.0612623	1.06684	-1.00497	A;B
MT-ND4	T55S	S86G	0.0423667	-0.541766	0.650549	B
MT-ND4	T55A	N193D	-0.090557	-0.711201	0.665087	A;B
MT-ND4	T55A	S86I	-0.0259829	-0.711201	0.837199	A;B
MT-ND4	T55S	S86G	0.0423667	-0.541766	0.650549	B
MT-ND4	T55N	N193D	0.0927362	-0.557896	0.665087	B
MT-ND4	T55I	L253V	-0.0629344	-1.51367	1.49584	A;B
MT-ND4	T55I	V6G	-0.0795964	-1.51367	1.38699	A;B
MT-ND4	P60R	S442Y	-0.0348152	1.10264	-1.12228	A;B
MT-ND4	P60R	S442F	-0.088627	1.10264	-1.14012	A;B
MT-ND4	T62S	T310I	-0.00978245	0.740789	-0.654937	A;B
MT-ND4	T63N	F41V	-0.0310734	-1.04268	1.16762	A;B
MT-ND4	T70S	T111M	-0.0544543	1.63498	-1.60352	A;B
MT-ND4	T70S	V313L	-0.0599523	1.63498	-1.63219	A;B
MT-ND4	T70S	T111M	-0.0544543	1.63498	-1.60352	A;B
MT-ND4	T70S	V313L	-0.0599523	1.63498	-1.63219	A;B
MT-ND4	R82H	A191D	-0.0188268	0.962684	-0.885372	A;B
MT-ND4	R82P	A191T	-0.000875152	0.703474	-0.797007	A;B
MT-ND4	S85A	L89P	-0.0257675	1.4947	-1.02369	A;B
MT-ND4	S86C	T180I	-0.0102563	0.854765	-0.832089	A;B
MT-ND4	S86C	S345C	0.0564432	0.854765	-0.750664	A;B
MT-ND4	S86C	S418P	0.0149263	0.854765	-0.692161	A;B
MT-ND4	S86C	V6I	0.0566687	0.854765	-0.763632	A;B
MT-ND4	S86G	S345C	-0.0617785	0.650549	-0.750664	A;B
MT-ND4	S86G	S418P	-0.0448908	0.650549	-0.692161	A;B
MT-ND4	S86G	S458T	0.0527116	0.650549	-0.5944	A
MT-ND4	S86G	C52W	0.0164366	0.650549	-0.989057	A;B
MT-ND4	S86G	T55S	0.0423667	0.650549	-0.541766	A
MT-ND4	S86G	V6F	-0.0515567	0.650549	-0.684872	A;B
MT-ND4	S86I	S345C	-0.0143729	0.837199	-0.750664	A;B
MT-ND4	S86I	T55A	-0.0259829	0.837199	-0.711201	A;B
MT-ND4	S86N	T180I	-0.0632036	0.738478	-0.832089	A;B
MT-ND4	S86N	S345C	0.0385845	0.738478	-0.750664	A;B
MT-ND4	S86N	S418P	-0.0141126	0.738478	-0.692161	A;B
MT-ND4	S86N	C52W	-0.00827637	0.738478	-0.989057	A;B
MT-ND4	S86N	V6I	0.00322201	0.738478	-0.763632	A;B
MT-ND4	L89P	N47T	-0.0532958	-1.02369	0.910092	A;B
MT-ND4	L89P	S85A	-0.0257675	-1.02369	1.4947	A;B
MT-ND4	S101F	T299S	0.00392135	-1.36985	1.36748	A;B
MT-ND4	S101F	I25S	0.0748982	-1.36985	1.48349	A;B
MT-ND4	S101Y	I25T	0.0716923	-1.25129	1.24094	A;B
MT-ND4	S101Y	I25N	-0.0299284	-1.25129	1.2139	A;B
MT-ND4	S105A	A365D	-0.0419339	-0.776462	0.649994	A;B
MT-ND4	T111M	V313A	-0.0682752	-1.60352	1.54801	A;B
MT-ND4	T111M	T70S	-0.0544543	-1.60352	1.63498	A;B
MT-ND4	T111K	V313I	-0.0330408	2.2524	-1.15753	A;B
MT-ND4	T113A	L178P	0.0892214	1.02641	-0.888646	A;B
MT-ND4	T113M	L178V	-0.0439936	-0.963009	1.00178	A;B
MT-ND4	T113M	F438C	-0.0370764	-0.963009	1.06277	A;B
MT-ND4	T113M	F438V	-0.0148229	-0.963009	1.15445	A;B
MT-ND4	E114D	A183V	0.0182408	-1.17551	1.26731	A;B
MT-ND4	E114D	S189C	-0.0977497	-1.17551	1.06355	A;B
MT-ND4	E114D	T385A	-0.0190158	-1.17551	1.14105	A;B
MT-ND4	E114D	M439I	0.0445879	-1.17551	1.27553	A;B
MT-ND4	E114D	A183V	0.0182408	-1.17551	1.26731	A;B
MT-ND4	E114D	S189C	-0.0977497	-1.17551	1.06355	A;B
MT-ND4	E114D	T385A	-0.0190158	-1.17551	1.14105	A;B
MT-ND4	E114D	M439I	0.0445879	-1.17551	1.27553	A;B
MT-ND4	M117K	V155L	-0.0968634	0.616665	-0.756586	A;B
MT-ND4	A131S	L394M	-0.0778151	0.667916	-0.683888	A;B
MT-ND4	A131D	Y166H	-0.0884945	-0.918592	0.679106	A;B
MT-ND4	A131D	Y166N	-0.055099	-0.918592	0.775052	A;B
MT-ND4	A131V	Y166H	-0.0914894	-0.766413	0.679106	A;B
MT-ND4	A131V	Y166S	0.0746247	-0.766413	0.842769	A;B
MT-ND4	A131V	Y166N	0.0123791	-0.766413	0.775052	A;B
MT-ND4	A131V	V230E	-0.0318279	-0.766413	0.754758	A;B
MT-ND4	A131V	I314V	0.0754797	-0.766413	0.854021	A;B
MT-ND4	A131V	T350S	0.00508371	-0.766413	0.772844	A;B
MT-ND4	V155L	M117K	-0.0968634	-0.756586	0.616665	A;B
MT-ND4	V155L	M117K	-0.0968634	-0.756586	0.616665	A;B
MT-ND4	I162N	S442Y	-0.00210124	1.03866	-1.12228	A;B
MT-ND4	Y166N	A131V	0.0123791	0.775052	-0.766413	A;B
MT-ND4	Y166N	A131D	-0.055099	0.775052	-0.918592	A;B
MT-ND4	Y166H	A131V	-0.0914894	0.679106	-0.766413	A;B
MT-ND4	Y166H	A131D	-0.0884945	0.679106	-0.918592	A;B
MT-ND4	Y166S	A131V	0.0746247	0.842769	-0.766413	A;B
MT-ND4	T167S	S442F	0.0329163	1.20322	-1.14012	A;B
MT-ND4	T167S	S442F	0.0329163	1.20322	-1.14012	A;B
MT-ND4	H168N	S418P	-0.058791	0.636754	-0.692161	A;B
MT-ND4	H168Y	S345Y	-0.0655263	-0.871365	-0.0603536	A
MT-ND4	I176V	C52F	0.0210465	1.31532	-1.31555	A;B
MT-ND4	I176F	C52Y	-0.0943731	0.970143	-0.850787	A;B
MT-ND4	I176M	T180A	0.0655546	-0.738401	1.00144	A;B
MT-ND4	I176M	E185G	0.0810923	-0.738401	0.870652	A;B
MT-ND4	I176M	T180A	0.0655546	-0.738401	1.00144	A;B
MT-ND4	I176M	E185G	0.0810923	-0.738401	0.870652	A;B
MT-ND4	L178V	T113M	-0.0439936	1.00178	-0.963009	A;B
MT-ND4	L178P	T113A	0.0892214	-0.888646	1.02641	A;B
MT-ND4	T180S	C52Y	0.0988525	1.15014	-0.850787	A;B
MT-ND4	T180A	I176M	0.0655546	1.00144	-0.738401	A;B
MT-ND4	T180A	C52Y	0.0174932	1.00144	-0.850787	A;B
MT-ND4	T180A	C52W	0.0292005	1.00144	-0.989057	A;B
MT-ND4	T180N	C52W	-0.0969891	0.598946	-0.989057	B
MT-ND4	T180S	C52Y	0.0988525	1.15014	-0.850787	A;B
MT-ND4	T180I	L49R	-0.0531315	-0.832089	0.734709	A;B
MT-ND4	T180I	S86C	-0.0102563	-0.832089	0.854765	A;B
MT-ND4	T180I	S86N	-0.0632036	-0.832089	0.738478	A;B
MT-ND4	L181V	T182I	-0.0784193	0.968957	-0.594441	A
MT-ND4	T182I	L248R	-0.0713074	-0.594441	1.0131	B
MT-ND4	T182I	L419I	0.0303698	-0.594441	0.651269	B
MT-ND4	T182I	M426I	0.0822093	-0.594441	0.725992	B
MT-ND4	T182I	S51G	0.0794372	-0.594441	0.71019	B
MT-ND4	T182I	L49R	-0.0509397	-0.594441	0.734709	B
MT-ND4	T182I	L181V	-0.0784193	-0.594441	0.968957	B
MT-ND4	T182N	L248R	-0.0425639	-0.608782	1.0131	B
MT-ND4	T182N	L419I	0.0712542	-0.608782	0.651269	B
MT-ND4	T182N	M426I	0.0990007	-0.608782	0.725992	B
MT-ND4	T182N	S51G	0.0997154	-0.608782	0.71019	B
MT-ND4	A183G	S380A	0.0257407	0.740136	-0.714106	A;B
MT-ND4	A183G	L17H	0.060449	0.740136	-0.681372	A;B
MT-ND4	A183V	S380Y	-0.0442234	1.26731	-2.04878	A;B
MT-ND4	A183V	E114D	0.0182408	1.26731	-1.17551	A;B
MT-ND4	E185G	I176M	0.0810923	0.870652	-0.738401	A;B
MT-ND4	E185D	D452E	-0.0909237	0.569552	-0.699855	B
MT-ND4	E185D	D452E	-0.0909237	0.569552	-0.699855	B
MT-ND4	L186R	H421D	0.0672688	1.42913	-1.44484	A;B
MT-ATP6	P28A	T189A	-0.0236947	1.42179	-1.43798	A;B
MT-ND4	S187P	T337N	0.077694	-1.66044	1.88905	A;B
MT-ND4	S189A	L17H	0.0976211	0.76478	-0.681372	A;B
MT-ND4	S189A	L17R	-0.0752629	0.76478	-0.855674	A;B
MT-ND4	S189F	L17H	-0.0675855	0.568042	-0.681372	B
MT-ND4	S189C	E114D	-0.0977497	1.06355	-1.17551	A;B
MT-ND4	S189Y	L17H	0.0543862	0.704965	-0.681372	A;B
MT-ND4	S189Y	S51R	-0.0306088	0.704965	-0.996837	A;B
MT-ND4	A191T	R82P	-0.000875152	-0.797007	0.703474	A;B
MT-ND4	A191D	R82H	-0.0188268	-0.885372	0.962684	A;B
MT-ND4	N193D	T55A	-0.090557	0.665087	-0.711201	A;B
MT-ND4	N193D	T55N	0.0927362	0.665087	-0.557896	A
MT-ND4	N193I	T337S	0.0707424	-0.848211	0.981462	A;B
MT-ATP6	P28S	I77M	-0.0261183	1.22757	-1.54129	A;B
MT-ND4	V230L	F357S	-0.0904849	-1.37361	1.2167	A;B
MT-ND4	V230L	F357S	-0.0904849	-1.37361	1.2167	A;B
MT-ND4	V230A	V263E	0.029144	0.902381	-0.894192	A;B
MT-ND4	V230E	A131V	-0.0318279	0.754758	-0.766413	A;B
MT-ND4	V234M	L398H	0.0749608	-1.25541	1.29028	A;B
MT-ND4	V234M	I25T	0.0705717	-1.25541	1.24094	A;B
MT-ND4	V234M	I25N	-0.0199125	-1.25541	1.2139	A;B
MT-ND4	T247P	C52F	0.0458807	1.34515	-1.31555	A;B
MT-ND4	T247K	N424H	-0.0867226	-1.31968	1.55425	A;B
MT-ND4	T247K	T435P	0.00870783	-1.31968	1.59631	A;B
MT-ND4	L248R	T182N	-0.0425639	1.0131	-0.608782	A
MT-ND4	L248R	T182I	-0.0713074	1.0131	-0.594441	A
MT-ND4	L248R	N47D	0.0907038	1.0131	-0.590655	A
MT-ND4	I249V	H421D	0.0467733	1.41787	-1.44484	A;B
MT-ND4	I249F	T337I	-0.0922799	0.598306	-0.948956	B
MT-ND4	L253M	S380A	-0.0763391	0.60705	-0.714106	B
MT-ND4	L253M	T413M	0.0128202	0.60705	-0.666113	B
MT-ND4	L253V	T55I	-0.0629344	1.49584	-1.51367	A;B
MT-ND4	H256Y	L382V	0.0898732	-0.910318	1.03766	A;B
MT-ND4	V263L	I391S	0.0224514	-0.566837	0.657505	B
MT-ND4	V263L	I391S	0.0224514	-0.566837	0.657505	B
MT-ND4	V263M	L398H	0.0746804	-1.20308	1.29028	A;B
MT-ND4	V263E	I291L	0.0556003	-0.894192	0.723181	A;B
MT-ND4	V263E	V230A	0.029144	-0.894192	0.902381	A;B
MT-ND4	I291L	V402L	0.0806033	0.723181	-0.822208	A;B
MT-ND4	I291L	V263E	0.0556003	0.723181	-0.894192	A;B
MT-ATP6	L29M	T200I	-0.0778594	0.617014	-0.667825	A;B
MT-ND4	T299S	S101F	0.00392135	1.36748	-1.36985	A;B
MT-ND4	T310I	T62S	-0.00978245	-0.654937	0.740789	A;B
MT-ND4	V313I	T111K	-0.0330408	-1.15753	2.2524	A;B
MT-ND4	V313L	V402A	0.0316467	-1.63219	1.64829	A;B
MT-ND4	V313L	T70S	-0.0599523	-1.63219	1.63498	A;B
MT-ND4	V313A	T111M	-0.0682752	1.54801	-1.60352	A;B
MT-ND4	I314V	A131V	0.0754797	0.854021	-0.766413	A;B
MT-ND4	T337A	H421R	0.0371933	1.09984	-1.07306	A;B
MT-ND4	T337S	N193I	0.0707424	0.981462	-0.848211	A;B
MT-ND4	T337I	I249F	-0.0922799	-0.948956	0.598306	A
MT-ND4	T337I	I9T	0.0656012	-0.948956	1.09824	A;B
MT-ND4	T337I	I9S	0.0435643	-0.948956	1.04432	A;B
MT-ND4	T337I	I9N	0.0365483	-0.948956	1.02297	A;B
MT-ND4	T337I	I9V	0.0216314	-0.948956	0.997728	A;B
MT-ND4	T337S	N193I	0.0707424	0.981462	-0.848211	A;B
MT-ND4	T337N	S187P	0.077694	1.88905	-1.66044	A;B
MT-ND4	I341F	T412I	-0.0787609	0.844563	-0.898117	A;B
MT-ND4	I341F	C52W	0.0757111	0.844563	-0.989057	A;B
MT-ND4	I341F	C52Y	-0.0628163	0.844563	-0.850787	A;B
MT-ND4	I341V	T412I	0.00962479	0.838724	-0.898117	A;B
MT-ND4	I341V	C52W	0.0299028	0.838724	-0.989057	A;B
MT-ND4	I341N	C52F	0.097867	1.44743	-1.31555	A;B
MT-ND4	I341M	T412I	-0.0562909	0.803114	-0.898117	A;B
MT-ND4	I341M	S418P	0.097708	0.803114	-0.692161	A;B
MT-ND4	I341M	C52W	-0.0752336	0.803114	-0.989057	A;B
MT-ND4	I341M	T412I	-0.0562909	0.803114	-0.898117	A;B
MT-ND4	I341M	S418P	0.097708	0.803114	-0.692161	A;B
MT-ND4	I341M	C52W	-0.0752336	0.803114	-0.989057	A;B
MT-ND4	S345P	D452A	0.0897223	0.659099	-0.237695	A
MT-ND4	S345P	D452Y	0.0665736	0.659099	-0.419274	A
MT-ND4	S345C	M426I	-0.0291254	-0.750664	0.725992	A;B
MT-ND4	S345C	L49R	-0.0600593	-0.750664	0.734709	A;B
MT-ND4	S345C	S86I	-0.0143729	-0.750664	0.837199	A;B
MT-ND4	S345C	S86C	0.0564432	-0.750664	0.854765	A;B
MT-ND4	S345C	S86N	0.0385845	-0.750664	0.738478	A;B
MT-ND4	S345C	S86G	-0.0617785	-0.750664	0.650549	A;B
MT-ND4	S345Y	D452E	-0.00709756	-0.0603536	-0.699855	B
MT-ND4	S345Y	H168Y	-0.0655263	-0.0603536	-0.871365	B
MT-ND4	T350S	A131V	0.00508371	0.772844	-0.766413	A;B
MT-ND4	T350S	A131V	0.00508371	0.772844	-0.766413	A;B
MT-ND4	F357S	V230L	-0.0904849	1.2167	-1.37361	A;B
MT-ND4	A365D	S105A	-0.0419339	0.649994	-0.776462	A;B
MT-ND4	S380A	A183G	0.0257407	-0.714106	0.740136	A;B
MT-ND4	S380A	L253M	-0.0763391	-0.714106	0.60705	A
MT-ND4	S380Y	A183V	-0.0442234	-2.04878	1.26731	A;B
MT-ND4	L382V	H256Y	0.0898732	1.03766	-0.910318	A;B
MT-ND4	T385A	E114D	-0.0190158	1.14105	-1.17551	A;B
MT-ND4	T385K	L17R	-0.0710426	0.730077	-0.855674	A;B
MT-ND4	T385K	S51R	-0.0818943	0.730077	-0.996837	A;B
MT-ND4	T385K	V6I	-0.0362665	0.730077	-0.763632	A;B
MT-ND4	I391S	V402L	-0.0675384	0.657505	-0.822208	A;B
MT-ND4	I391S	V263L	0.0224514	0.657505	-0.566837	A
MT-ND4	L394M	S442T	0.010984	-0.683888	0.573072	A
MT-ND4	L394M	A131S	-0.0778151	-0.683888	0.667916	A;B
MT-ND4	L394M	I36N	-0.0204347	-0.683888	0.556643	A
MT-ND4	L398H	V234M	0.0749608	1.29028	-1.25541	A;B
MT-ND4	L398H	V263M	0.0746804	1.29028	-1.20308	A;B
MT-ND4	L398R	V402L	-0.0226942	0.181698	-0.822208	B
MT-ND4	V402L	I291L	0.0806033	-0.822208	0.723181	A;B
MT-ND4	V402L	I391S	-0.0675384	-0.822208	0.657505	A;B
MT-ND4	V402L	L398R	-0.0226942	-0.822208	0.181698	A
MT-ND4	V402A	V313L	0.0316467	1.64829	-1.63219	A;B
MT-ND4	T412I	I341F	-0.0787609	-0.898117	0.844563	A;B
MT-ND4	T412I	I341V	0.00962479	-0.898117	0.838724	A;B
MT-ND4	T412I	I341M	-0.0562909	-0.898117	0.803114	A;B
MT-ND4	T413M	L253M	0.0128202	-0.666113	0.60705	A
MT-ND4	S418P	N424S	-0.0908985	-0.692161	0.601093	A
MT-ND4	S418P	H168N	-0.058791	-0.692161	0.636754	A;B
MT-ND4	S418P	I341M	0.097708	-0.692161	0.803114	A;B
MT-ND4	S418P	N47H	-0.0501541	-0.692161	0.650356	A;B
MT-ND4	S418P	S86G	-0.0448908	-0.692161	0.650549	A;B
MT-ND4	S418P	S86C	0.0149263	-0.692161	0.854765	A;B
MT-ND4	S418P	S86N	-0.0141126	-0.692161	0.738478	A;B
MT-ND4	L419I	T182I	0.0303698	0.651269	-0.594441	A
MT-ND4	L419I	T182N	0.0712542	0.651269	-0.608782	A
MT-CO1	A3G	L492P	-0.0833178	0.961111	-1.00146	A;B
MT-ND4	H421D	I453S	0.0165403	-1.44484	1.325	A;B
MT-ND4	H421D	L186R	0.0672688	-1.44484	1.42913	A;B
MT-ND4	H421D	I249V	0.0467733	-1.44484	1.41787	A;B
MT-ND4	H421Y	I453S	0.0470167	-1.28634	1.325	A;B
MT-ND4	H421R	T337A	0.0371933	-1.07306	1.09984	A;B
MT-ND4	H421R	I9N	-0.0503658	-1.07306	1.02297	A;B
MT-ND4	H421R	I9S	-0.0278193	-1.07306	1.04432	A;B
MT-ND4	H421R	I9T	0.00764567	-1.07306	1.09824	A;B
MT-ND4	H421R	I9V	-0.0664727	-1.07306	0.997728	A;B
MT-ND4	N424Y	C52W	-0.0677071	1.12328	-0.989057	A;B
MT-ND4	N424H	T247K	-0.0867226	1.55425	-1.31968	A;B
MT-ND4	N424H	C52G	0.021367	1.55425	-1.19453	A;B
MT-ND4	N424S	S418P	-0.0908985	0.601093	-0.692161	B
MT-ND4	M426I	T182N	0.0990007	0.725992	-0.608782	A
MT-ND4	M426I	T182I	0.0822093	0.725992	-0.594441	A
MT-ND4	M426I	S345C	-0.0291254	0.725992	-0.750664	A;B
MT-ND4	M426I	T182N	0.0990007	0.725992	-0.608782	A
MT-ND4	M426I	T182I	0.0822093	0.725992	-0.594441	A
MT-ND4	M426I	S345C	-0.0291254	0.725992	-0.750664	A;B
MT-ND4	T435P	T247K	0.00870783	1.59631	-1.31968	A;B
MT-ND4	F438V	T113M	-0.0148229	1.15445	-0.963009	A;B
MT-ND4	F438C	T113M	-0.0370764	1.06277	-0.963009	A;B
MT-ND4	M439K	V6L	0.0454337	1.04745	-1.00497	A;B
MT-ND4	M439I	E114D	0.0445879	1.27553	-1.17551	A;B
MT-ND4	M439I	E114D	0.0445879	1.27553	-1.17551	A;B
MT-ND4	S442T	L394M	0.010984	0.573072	-0.683888	B
MT-ND4	S442Y	I444V	0.0209901	-1.12228	1.00069	A;B
MT-ND4	S442Y	I162N	-0.00210124	-1.12228	1.03866	A;B
MT-ND4	S442Y	F41S	0.0906174	-1.12228	1.22028	A;B
MT-ND4	S442Y	F41C	0.0933608	-1.12228	1.19703	A;B
MT-ND4	S442Y	P60R	-0.0348152	-1.12228	1.10264	A;B
MT-ND4	S442F	I444F	-0.0992059	-1.14012	0.928849	A;B
MT-ND4	S442F	I444V	0.00119963	-1.14012	1.00069	A;B
MT-ND4	S442F	T167S	0.0329163	-1.14012	1.20322	A;B
MT-ND4	S442F	F41V	-0.00517074	-1.14012	1.16762	A;B
MT-ND4	S442F	F41C	0.0204955	-1.14012	1.19703	A;B
MT-ND4	S442F	P60R	-0.088627	-1.14012	1.10264	A;B
MT-ND4	I444F	S442F	-0.0992059	0.928849	-1.14012	A;B
MT-ND4	I444V	S442Y	0.0209901	1.00069	-1.12228	A;B
MT-ND4	I444V	S442F	0.00119963	1.00069	-1.14012	A;B
MT-ND4	D452Y	S345P	0.0665736	-0.419274	0.659099	B
MT-ND4	D452A	S345P	0.0897223	-0.237695	0.659099	B
MT-ND4	D452E	E185D	-0.0909237	-0.699855	0.569552	A
MT-ND4	D452E	S345Y	-0.00709756	-0.699855	-0.0603536	A
MT-ND4	D452E	E185D	-0.0909237	-0.699855	0.569552	A
MT-ND4	D452E	S345Y	-0.00709756	-0.699855	-0.0603536	A
MT-ND4	I453S	H421Y	0.0470167	1.325	-1.28634	A;B
MT-ND4	I453S	H421D	0.0165403	1.325	-1.44484	A;B
MT-ATP6	I31L	T112M	-0.0246733	1.03131	-1.06859	A;B
MT-ATP6	I31L	S176R	0.0208514	1.03131	-0.960408	A;B
MT-ATP6	I31L	I77L	-0.029305	1.03131	-0.969149	A;B
MT-ATP6	I31L	A80V	0.0928386	1.03131	-0.926933	A;B
MT-ND4	S458T	S86G	0.0527116	-0.5944	0.650549	B
MT-ND5	M1V	T2P	-0.0927612	0.658457	-0.573228	A
MT-ND5	T2P	M1V	-0.0927612	-0.573228	0.658457	B
MT-ND5	T2N	L429I	-0.0626856	-0.389662	0.791043	B
MT-ND5	H4Y	M201L	0.0445395	-2.23909	2.21171	A;B
MT-ND5	H4R	T11I	-0.0955688	2.29236	-0.962401	A;B
MT-ND5	T5P	S270T	0.018434	0.782337	-0.760884	A;B
MT-ND5	T5S	S270T	-0.0469909	0.714187	-0.760884	A;B
MT-ND5	T5S	S270T	-0.0469909	0.714187	-0.760884	A;B
MT-ND5	T5I	T11A	0.0238931	-0.819336	0.821002	A;B
MT-ND5	T5I	N205T	0.0686059	-0.819336	0.721379	A;B
MT-ND5	M7V	T519M	-0.0742189	1.52416	-1.6928	A;B
MT-ND5	M7K	V24F	-0.0113995	1.2414	-1.2656	A;B
MT-ND5	M7K	H34L	0.0510383	1.2414	-1.15559	A;B
MT-ND5	M7K	H34P	0.055405	1.2414	-1.18765	A;B
MT-ND5	M7T	S14Y	-0.0404857	1.80186	-1.64807	A;B
MT-ND5	T8A	N27K	0.0731189	0.929035	-0.899968	A;B
MT-ND5	T11A	T5I	0.0238931	0.821002	-0.819336	A;B
MT-ND5	T11I	H4R	-0.0955688	-0.962401	2.29236	A;B
MT-ND5	S14A	L484H	0.0666386	-1.06349	1.09213	A;B
MT-ND5	S14A	I537N	-0.043294	-1.06349	1.02289	A;B
MT-ND5	S14T	T432K	-0.078917	0.921521	-0.830559	A;B
MT-ND5	S14T	L551R	-0.0279469	0.921521	-0.866509	A;B
MT-ND5	S14Y	L551V	-0.0783597	-1.64807	1.67923	A;B
MT-ND5	S14Y	M7T	-0.0404857	-1.64807	1.80186	A;B
MT-ND5	S14F	T432P	-0.0713442	-2.23767	2.10153	A;B
MT-ND5	S14C	L23R	0.0427344	-0.5614	0.637035	B
MT-ND5	S14C	N442S	0.0861019	-0.5614	0.638734	B
MT-ND5	S14C	L551H	0.0128405	-0.5614	0.612415	B
MT-ND5	T22A	N205D	0.0503541	-1.04408	1.27564	A;B
MT-ND5	T22A	T533P	0.0764901	-1.04408	1.05625	A;B
MT-ND5	T22I	H264Q	0.0942136	-0.369712	0.657645	B
MT-ND5	T22N	N205H	0.0595831	-0.719248	0.647093	A;B
MT-ND5	T22N	H264Q	0.0297293	-0.719248	0.657645	A;B
MT-ND5	L23V	L484P	0.0215686	0.712818	-0.67158	A;B
MT-ND5	L23R	L484P	-0.0404324	0.637035	-0.67158	A;B
MT-ND5	L23R	S14C	0.0427344	0.637035	-0.5614	A
MT-ND5	V24I	A162V	0.000693811	-0.642983	0.643168	A;B
MT-ND5	V24F	M7K	-0.0113995	-1.2656	1.2414	A;B
MT-ND5	V24L	A162V	-0.031831	-0.673852	0.643168	A;B
MT-ND5	V24G	I576M	-0.0309582	0.592215	-0.618539	B
MT-ND5	V24G	I576S	-0.0490304	0.592215	-0.64248	B
MT-ND5	P26A	L551R	-0.0964407	0.768299	-0.866509	A;B
MT-ND5	N27Y	Y521H	0.0418175	-1.04996	0.969882	A;B
MT-ND5	N27S	S572Y	-0.0583478	0.540612	-0.624344	B
MT-ND5	N27K	Y521S	0.0730704	-0.899968	0.927177	A;B
MT-ND5	N27K	Y521D	0.000646621	-0.899968	0.915067	A;B
MT-ND5	N27K	T8A	0.0731189	-0.899968	0.929035	A;B
MT-ND5	N27K	Y521S	0.0730704	-0.899968	0.927177	A;B
MT-ND5	N27K	Y521D	0.000646621	-0.899968	0.915067	A;B
MT-ND5	N27K	T8A	0.0731189	-0.899968	0.929035	A;B
MT-ATP6	I31V	I114F	-0.0557566	1.36004	-1.3339	A;B
MT-ATP6	I31V	I77M	-0.0408419	1.36004	-1.54129	A;B
MT-ND5	K29M	K560N	0.0561841	-0.610299	0.621778	A;B
MT-ND5	K29M	K560Q	-0.094762	-0.610299	0.397148	A
MT-ND5	H34Y	L551I	0.0484899	-1.11951	1.16096	A;B
MT-ND5	H34P	L551I	-0.0189001	-1.18765	1.16096	A;B
MT-ND5	H34P	M7K	0.055405	-1.18765	1.2414	A;B
MT-ND5	H34L	L551I	0.0715583	-1.15559	1.16096	A;B
MT-ND5	H34L	M7K	0.0510383	-1.15559	1.2414	A;B
MT-ND5	H34R	L551H	0.0222731	-0.556731	0.612415	B
MT-ND5	H34Q	L551H	0.0654085	-0.545572	0.612415	B
MT-ND5	H34Q	L551H	0.0654085	-0.545572	0.612415	B
MT-ND5	I39F	I273L	0.0344517	0.665824	-0.370966	A
MT-ND5	I39F	T500K	0.0559491	0.665824	-0.332514	A
MT-ND5	A41S	T598I	-0.0467043	0.572322	-0.667311	B
MT-ND5	S42Y	I283V	-0.0285186	-0.879086	0.82342	A;B
MT-ND5	S42Y	A288S	-0.0453662	-0.879086	0.834978	A;B
MT-ND5	S42Y	I45V	-0.00924408	-0.879086	0.904513	A;B
MT-ND5	S42Y	I45N	0.0658358	-0.879086	0.876383	A;B
MT-ND5	S42F	I283V	-0.0863817	-0.936764	0.82342	A;B
MT-ND5	S42F	A288V	0.0805082	-0.936764	1.00203	A;B
MT-ND5	S42F	A415S	0.0605503	-0.936764	0.999833	A;B
MT-ND5	S42F	I45V	-0.0673319	-0.936764	0.904513	A;B
MT-ND5	S42F	I45N	0.00687859	-0.936764	0.876383	A;B
MT-ND5	S42F	I46V	0.0776869	-0.936764	0.694323	A;B
MT-ATP6	I31T	T81M	-0.0430558	3.71439	-3.53739	A;B
MT-ND5	I45V	S42Y	-0.00924408	0.904513	-0.879086	A;B
MT-ND5	I45V	S42F	-0.0673319	0.904513	-0.936764	A;B
MT-ND5	I45N	S42Y	0.0658358	0.876383	-0.879086	A;B
MT-ND5	I45N	S42F	0.00687859	0.876383	-0.936764	A;B
MT-ND5	I46F	V315L	-0.0401376	0.698359	-0.723683	A;B
MT-ND5	I46F	V315I	-0.0218406	0.698359	-0.703605	A;B
MT-ND5	I46V	V315I	0.0043881	0.694323	-0.703605	A;B
MT-ND5	I46V	V315L	0.000820823	0.694323	-0.723683	A;B
MT-ND5	I46V	S42F	0.0776869	0.694323	-0.936764	A;B
MT-ND5	C56Y	F495C	0.0978645	-1.46678	1.59794	A;B
MT-ND5	C56Y	F495S	-0.0122811	-1.46678	1.44331	A;B
MT-ND5	C56F	F495C	0.0396725	-1.51058	1.59794	A;B
MT-ND5	C56F	F495S	-0.0535776	-1.51058	1.44331	A;B
MT-ND5	C56W	F495C	-0.00068183	-1.59373	1.59794	A;B
MT-ND5	C56W	F495C	-0.00068183	-1.59373	1.59794	A;B
MT-ND5	V61L	A162V	0.0324756	-0.626342	0.643168	A;B
MT-ND5	V61D	A162P	-0.0722228	1.59201	-1.64736	A;B
MT-ND5	T71I	T449A	0.0444251	0.965689	-0.560533	A
MT-ND5	T71I	Q75K	0.00315983	0.965689	-0.705637	A;B
MT-ATP6	I31S	S182W	0.0381618	2.71593	-2.72237	A;B
MT-ND5	Q75K	N109D	-0.0550956	-0.705637	0.634862	A;B
MT-ND5	Q75K	L561Q	-0.0286608	-0.705637	0.759978	A;B
MT-ND5	Q75K	Q568H	0.0373588	-0.705637	0.59076	A
MT-ND5	Q75K	T71I	0.00315983	-0.705637	0.965689	A;B
MT-ND5	I90F	I375L	0.0638341	1.05334	-0.906015	A;B
MT-ND5	N109D	Q75K	-0.0550956	0.634862	-0.705637	A;B
MT-ND5	A162P	V61D	-0.0722228	-1.64736	1.59201	A;B
MT-ND5	A162V	V24I	0.000693811	0.643168	-0.642983	A;B
MT-ND5	A162V	V24L	-0.031831	0.643168	-0.673852	A;B
MT-ND5	A162V	V61L	0.0324756	0.643168	-0.626342	A;B
MT-ND5	I169V	L451M	-0.0726761	0.680907	-0.632825	A;B
MT-ND5	I169S	L451M	0.0249408	0.570855	-0.632825	B
MT-CO1	V28F	L29V	0.00118363	-1.47065	1.38357	A;B
MT-CO1	V28F	L29R	-0.0983243	-1.47065	1.45243	A;B
MT-ND5	H192Q	C518S	-0.0767527	0.645618	-0.769247	A;B
MT-ND5	H192Q	C518G	0.0704761	0.645618	-0.592258	A
MT-ND5	H192Q	C518S	-0.0767527	0.645618	-0.769247	A;B
MT-ND5	H192Q	C518G	0.0704761	0.645618	-0.592258	A
MT-CO1	V28L	T259S	0.0980019	-1.11935	1.19892	A;B
MT-CO1	V28L	I452N	0.0142759	-1.11935	1.11891	A;B
MT-CO1	V28L	I452T	-0.022449	-1.11935	1.08722	A;B
MT-CO1	V28L	I452S	0.0696076	-1.11935	1.18988	A;B
MT-CO1	V28L	V456G	-0.0410396	-1.11935	1.07223	A;B
MT-CO1	V28I	I394V	0.0898409	-0.840362	0.933761	A;B
MT-CO1	V28I	I419S	-0.0996583	-0.840362	0.741325	A;B
MT-CO1	V28I	L453R	-0.0454155	-0.840362	0.77729	A;B
MT-CO1	V28G	A116T	0.0196087	0.751734	-0.732559	A;B
MT-CO1	V28G	A116V	0.0973378	0.751734	-0.650588	A;B
MT-CO1	V28G	V456L	-0.0724059	0.751734	-0.821936	A;B
MT-CO1	L29V	V28F	0.00118363	1.38357	-1.47065	A;B
MT-ND5	M201L	H4Y	0.0445395	2.21171	-2.23909	A;B
MT-ND5	M201L	H4Y	0.0445395	2.21171	-2.23909	A;B
MT-ND5	A202T	I482L	0.0588104	0.612943	-0.629508	A;B
MT-ND5	A202T	I482M	-0.0641441	0.612943	-0.722345	A;B
MT-ND5	A202S	I482L	0.0586012	0.70935	-0.629508	A;B
MT-ND5	A202S	I482M	0.0370945	0.70935	-0.722345	A;B
MT-ND5	N205H	T22N	0.0595831	0.647093	-0.719248	A;B
MT-ND5	N205D	T22A	0.0503541	1.27564	-1.04408	A;B
MT-ND5	N205T	T5I	0.0686059	0.721379	-0.819336	A;B
MT-CO1	L29R	V28F	-0.0983243	1.45243	-1.47065	A;B
MT-ND5	A206P	L440V	0.0470449	-1.42003	1.46319	A;B
MT-ND5	L210F	S572Y	-0.0517608	0.550633	-0.624344	B
MT-ND5	L210P	S572Y	0.066777	0.782855	-0.624344	A;B
MT-ND5	L210P	S572F	-0.0495203	0.782855	-0.780496	A;B
MT-ND5	H264Y	T533P	-0.0728943	-1.26843	1.05625	A;B
MT-ND5	H264Q	T22I	0.0942136	0.657645	-0.369712	A
MT-ND5	H264Q	T22N	0.0297293	0.657645	-0.719248	A;B
MT-ND5	H264Q	T22I	0.0942136	0.657645	-0.369712	A
MT-ND5	H264Q	T22N	0.0297293	0.657645	-0.719248	A;B
MT-ND5	S270T	T5P	0.018434	-0.760884	0.782337	A;B
MT-ND5	S270T	T5S	-0.0469909	-0.760884	0.714187	A;B
MT-ND5	P271S	T432K	0.085487	0.90004	-0.830559	A;B
MT-ND5	P271A	S572Y	-0.059157	0.568358	-0.624344	B
MT-ND5	P271R	S572Y	-0.0679894	0.569307	-0.624344	B
MT-ND5	I273L	I39F	0.0344517	-0.370966	0.665824	B
MT-ND5	I283V	V315L	0.086063	0.82342	-0.723683	A;B
MT-ND5	I283V	S42Y	-0.0285186	0.82342	-0.879086	A;B
MT-ND5	I283V	S42F	-0.0863817	0.82342	-0.936764	A;B
MT-ND5	I283S	V302M	0.0982571	1.23519	-1.13773	A;B
MT-ND5	I283N	V302M	-0.050545	1.04697	-1.13773	A;B
MT-ND5	I283T	V302M	-0.0741818	1.0371	-1.13773	A;B
MT-ND5	A288S	V315L	0.0893293	0.834978	-0.723683	A;B
MT-ND5	A288S	S42Y	-0.0453662	0.834978	-0.879086	A;B
MT-ND5	A288V	S42F	0.0805082	1.00203	-0.936764	A;B
MT-ND5	V302M	I283T	-0.0741818	-1.13773	1.0371	A;B
MT-ND5	V302M	I283N	-0.050545	-1.13773	1.04697	A;B
MT-ND5	V302M	I283S	0.0982571	-1.13773	1.23519	A;B
MT-ND5	V315I	F463V	-0.0602298	-0.703605	0.643222	A;B
MT-ND5	V315I	I46V	0.0043881	-0.703605	0.694323	A;B
MT-ND5	V315I	I46F	-0.0218406	-0.703605	0.698359	A;B
MT-ND5	V315L	F463V	0.0435017	-0.723683	0.643222	A;B
MT-ND5	V315L	I283V	0.086063	-0.723683	0.82342	A;B
MT-ND5	V315L	A288S	0.0893293	-0.723683	0.834978	A;B
MT-ND5	V315L	I46F	-0.0401376	-0.723683	0.698359	A;B
MT-ND5	V315L	I46V	0.000820823	-0.723683	0.694323	A;B
MT-CO1	N46D	H52D	0.0315097	0.575658	-0.648312	B
MT-CO1	N46H	K481E	0.0738079	-0.678226	0.797117	A;B
MT-CO1	N46H	K481N	0.0125781	-0.678226	0.747978	A;B
MT-CO1	N46H	P488R	-0.0649928	-0.678226	0.682602	A;B
MT-CO1	N46H	V509E	0.0931362	-0.678226	0.855648	A;B
MT-CO1	N46H	N50H	0.0196619	-0.678226	0.836499	A;B
MT-ND5	I375L	I90F	0.0638341	-0.906015	1.05334	A;B
MT-ND5	H394L	F478I	0.0215757	-1.29201	0.867929	A;B
MT-CO1	N50Y	S137Y	-0.0661832	0.879399	-0.971098	A;B
MT-CO1	N50Y	H52L	0.0619348	0.879399	-0.572853	A
MT-CO1	N50H	S137Y	-0.0603428	0.836499	-0.971098	A;B
MT-CO1	N50H	N46H	0.0196619	0.836499	-0.678226	A;B
MT-CO1	N50D	S330G	0.0508668	-0.797114	0.848319	A;B
MT-CO1	N50D	M332L	-0.0880086	-0.797114	0.711915	A;B
MT-CO1	N50D	K481E	-0.00718128	-0.797114	0.797117	A;B
MT-CO1	N50D	K481N	-0.0416556	-0.797114	0.747978	A;B
MT-CO1	N50D	V509E	0.0604432	-0.797114	0.855648	A;B
MT-CO1	N50D	H52Y	0.0597416	-0.797114	0.374022	A
MT-CO1	N50D	H52P	-0.0403872	-0.797114	0.37944	A
MT-CO1	N50T	S137Y	-0.011969	0.951045	-0.971098	A;B
MT-CO1	N50T	S137F	-0.0604752	0.951045	-1.0248	A;B
MT-CO1	N50T	E487K	0.0534928	0.951045	-0.89617	A;B
MT-CO1	N50K	S137Y	-0.03306	0.945699	-0.971098	A;B
MT-CO1	N50K	S137F	-0.0660132	0.945699	-1.0248	A;B
MT-CO1	N50K	E487K	0.0917253	0.945699	-0.89617	A;B
MT-CO1	N50K	S137Y	-0.03306	0.945699	-0.971098	A;B
MT-CO1	N50K	S137F	-0.0660132	0.945699	-1.0248	A;B
MT-CO1	N50K	E487K	0.0917253	0.945699	-0.89617	A;B
MT-ND5	S410C	T598I	-0.0562311	0.587934	-0.667311	B
MT-ND5	A415S	S42F	0.0605503	0.999833	-0.936764	A;B
MT-CO1	H52D	S330N	-0.09144	-0.648312	0.501489	A
MT-CO1	H52D	M332L	0.078025	-0.648312	0.711915	A;B
MT-CO1	H52D	N46D	0.0315097	-0.648312	0.575658	A
MT-CO1	H52Y	N50D	0.0597416	0.374022	-0.797114	B
MT-CO1	H52L	M332L	0.0764279	-0.572853	0.711915	B
MT-CO1	H52L	N50Y	0.0619348	-0.572853	0.879399	B
MT-ND5	L429I	T2N	-0.0626856	0.791043	-0.389662	A
MT-CO1	H52P	N50D	-0.0403872	0.37944	-0.797114	B
MT-ND5	T430N	T519K	0.0858495	0.98071	-0.984127	A;B
MT-ND5	T432P	S14F	-0.0713442	2.10153	-2.23767	A;B
MT-ND5	T432K	T449N	0.0136901	-0.830559	0.795375	A;B
MT-ND5	T432K	T536K	-0.0721518	-0.830559	0.746312	A;B
MT-ND5	T432K	T536S	-0.00971929	-0.830559	0.776393	A;B
MT-ND5	T432K	S14T	-0.078917	-0.830559	0.921521	A;B
MT-ND5	T432K	P271S	0.085487	-0.830559	0.90004	A;B
MT-ND5	T432M	L451R	-0.0331681	-1.55723	1.4011	A;B
MT-ND5	T432M	L451V	-0.0902952	-1.55723	1.3329	A;B
MT-ND5	T432M	T536A	0.0595263	-1.55723	1.52175	A;B
MT-ND5	L440V	A206P	0.0470449	1.46319	-1.42003	A;B
MT-ND5	N442S	H569R	0.0625855	0.638734	-0.550267	A
MT-ND5	N442S	H569L	0.0405745	0.638734	-0.602691	A
MT-ND5	N442S	S14C	0.0861019	0.638734	-0.5614	A
MT-ND5	N442T	H569Y	-0.0759419	0.778716	-0.850466	A;B
MT-ND5	T449A	T71I	0.0444251	-0.560533	0.965689	B
MT-ND5	T449N	T565M	0.0766125	0.795375	-0.618017	A;B
MT-ND5	T449N	H569L	0.0740781	0.795375	-0.602691	A
MT-ND5	T449N	T432K	0.0136901	0.795375	-0.830559	A;B
MT-ND5	L451M	I169V	-0.0726761	-0.632825	0.680907	A;B
MT-ND5	L451M	I169S	0.0249408	-0.632825	0.570855	A
MT-ND5	L451V	T432M	-0.0902952	1.3329	-1.55723	A;B
MT-ND5	L451R	T432M	-0.0331681	1.4011	-1.55723	A;B
MT-ND5	A458S	T598I	0.0547149	0.710354	-0.667311	A;B
MT-ND5	L462Q	N471H	-0.00556705	1.19313	-1.23754	A;B
MT-ND5	L462R	N471H	-0.0989546	1.1598	-1.23754	A;B
MT-ND5	F463V	V315I	-0.0602298	0.643222	-0.703605	A;B
MT-ND5	F463V	V315L	0.0435017	0.643222	-0.723683	A;B
MT-ND5	N471H	L462Q	-0.00556705	-1.23754	1.19313	A;B
MT-ND5	N471H	L462R	-0.0989546	-1.23754	1.1598	A;B
MT-ND5	S476C	T556S	0.0186489	-0.642945	0.661214	A;B
MT-ND5	S476C	I571V	-0.0541117	-0.642945	0.586193	A
MT-ND5	F478I	H394L	0.0215757	0.867929	-1.29201	A;B
MT-ND5	T481M	T556S	0.0277882	-0.63478	0.661214	A;B
MT-ND5	T481M	T565S	-0.0498276	-0.63478	0.724379	A;B
MT-ND5	I482L	A202T	0.0588104	-0.629508	0.612943	A;B
MT-ND5	I482L	A202S	0.0586012	-0.629508	0.70935	A;B
MT-ND5	I482M	A202T	-0.0641441	-0.722345	0.612943	A;B
MT-ND5	I482M	A202S	0.0370945	-0.722345	0.70935	A;B
MT-ND5	I482M	A202T	-0.0641441	-0.722345	0.612943	A;B
MT-ND5	I482M	A202S	0.0370945	-0.722345	0.70935	A;B
MT-ND5	L484P	L23R	-0.0404324	-0.67158	0.637035	A;B
MT-ND5	L484P	L23V	0.0215686	-0.67158	0.712818	A;B
MT-ND5	L484H	S14A	0.0666386	1.09213	-1.06349	A;B
MT-ND5	F495S	C56Y	-0.0122811	1.44331	-1.46678	A;B
MT-ND5	F495S	C56F	-0.0535776	1.44331	-1.51058	A;B
MT-ND5	F495C	C56W	-0.00068183	1.59794	-1.59373	A;B
MT-ND5	F495C	C56Y	0.0978645	1.59794	-1.46678	A;B
MT-ND5	F495C	C56F	0.0396725	1.59794	-1.51058	A;B
MT-ND5	T500K	I39F	0.0559491	-0.332514	0.665824	B
MT-ND5	N509D	S572F	0.0174591	0.79047	-0.780496	A;B
MT-ND5	K514M	I537V	-0.00812441	-0.820756	0.803732	A;B
MT-ND5	K514M	L543R	0.0495557	-0.820756	0.889291	A;B
MT-ND5	C518S	L540Q	0.0871097	-0.769247	0.870526	A;B
MT-ND5	C518S	H192Q	-0.0767527	-0.769247	0.645618	A;B
MT-ND5	C518G	Y521D	0.023101	-0.592258	0.915067	B
MT-ND5	C518G	H192Q	0.0704761	-0.592258	0.645618	B
MT-ND5	C518F	Y521D	0.0396554	-1.17529	0.915067	A;B
MT-ND5	C518F	Y521H	-0.0319206	-1.17529	0.969882	A;B
MT-ND5	C518F	Y521S	-0.0371232	-1.17529	0.927177	A;B
MT-ND5	C518Y	L540R	-0.0466593	-1.03147	0.909996	A;B
MT-ND5	C518S	L540Q	0.0871097	-0.769247	0.870526	A;B
MT-ND5	C518S	H192Q	-0.0767527	-0.769247	0.645618	A;B
MT-ND5	C518W	Y521N	-0.00519136	-1.4194	1.22803	A;B
MT-ND5	C518W	Y521C	-0.0320911	-1.4194	1.31884	A;B
MT-ND5	C518W	Y521N	-0.00519136	-1.4194	1.22803	A;B
MT-ND5	C518W	Y521C	-0.0320911	-1.4194	1.31884	A;B
MT-ND5	T519M	M7V	-0.0742189	-1.6928	1.52416	A;B
MT-ND5	T519K	T430N	0.0858495	-0.984127	0.98071	A;B
MT-ND5	Y521N	C518W	-0.00519136	1.22803	-1.4194	A;B
MT-ND5	Y521H	N27Y	0.0418175	0.969882	-1.04996	A;B
MT-ND5	Y521H	C518F	-0.0319206	0.969882	-1.17529	A;B
MT-ND5	Y521D	H569Y	0.0963936	0.915067	-0.850466	A;B
MT-ND5	Y521D	N27K	0.000646621	0.915067	-0.899968	A;B
MT-ND5	Y521D	C518G	0.023101	0.915067	-0.592258	A
MT-ND5	Y521D	C518F	0.0396554	0.915067	-1.17529	A;B
MT-ND5	Y521S	H569Y	0.0678876	0.927177	-0.850466	A;B
MT-ND5	Y521S	N27K	0.0730704	0.927177	-0.899968	A;B
MT-ND5	Y521S	C518F	-0.0371232	0.927177	-1.17529	A;B
MT-ND5	Y521C	C518W	-0.0320911	1.31884	-1.4194	A;B
MT-ND5	N524D	I576S	0.0939524	0.687931	-0.64248	A;B
MT-ND5	N524D	I576L	0.0350509	0.687931	-0.725221	A;B
MT-ND5	N524T	I576S	0.078298	0.712628	-0.64248	A;B
MT-ND5	N524T	I576M	0.0848733	0.712628	-0.618539	A;B
MT-ND5	N524T	I576L	-0.0456037	0.712628	-0.725221	A;B
MT-ND5	N524S	I576M	-0.0382218	0.547655	-0.618539	B
MT-ND5	N524S	I576S	-0.0690549	0.547655	-0.64248	B
MT-ND5	T533P	T22A	0.0764901	1.05625	-1.04408	A;B
MT-ND5	T533P	H264Y	-0.0728943	1.05625	-1.26843	A;B
MT-ND5	T536S	T432K	-0.00971929	0.776393	-0.830559	A;B
MT-ND5	T536A	T432M	0.0595263	1.52175	-1.55723	A;B
MT-ND5	T536K	T432K	-0.0721518	0.746312	-0.830559	A;B
MT-ND5	I537V	K514M	-0.00812441	0.803732	-0.820756	A;B
MT-ND5	I537N	S14A	-0.043294	1.02289	-1.06349	A;B
MT-ND5	L540Q	C518S	0.0871097	0.870526	-0.769247	A;B
MT-ND5	L540R	C518Y	-0.0466593	0.909996	-1.03147	A;B
MT-ND5	L543R	K514M	0.0495557	0.889291	-0.820756	A;B
MT-ND5	L551V	S14Y	-0.0783597	1.67923	-1.64807	A;B
MT-ND5	L551I	H34P	-0.0189001	1.16096	-1.18765	A;B
MT-ND5	L551I	H34L	0.0715583	1.16096	-1.15559	A;B
MT-ND5	L551I	H34Y	0.0484899	1.16096	-1.11951	A;B
MT-ND5	L551R	S14T	-0.0279469	-0.866509	0.921521	A;B
MT-ND5	L551R	P26A	-0.0964407	-0.866509	0.768299	A;B
MT-ND5	L551H	S14C	0.0128405	0.612415	-0.5614	A
MT-ND5	L551H	H34Q	0.0654085	0.612415	-0.545572	A
MT-ND5	L551H	H34R	0.0222731	0.612415	-0.556731	A
MT-ND5	T556S	T565M	0.0409215	0.661214	-0.618017	A;B
MT-ND5	T556S	S476C	0.0186489	0.661214	-0.642945	A;B
MT-ND5	T556S	T481M	0.0277882	0.661214	-0.63478	A;B
MT-ND5	T556S	T565M	0.0409215	0.661214	-0.618017	A;B
MT-ND5	T556S	S476C	0.0186489	0.661214	-0.642945	A;B
MT-ND5	T556S	T481M	0.0277882	0.661214	-0.63478	A;B
MT-ND5	K560Q	K29M	-0.094762	0.397148	-0.610299	B
MT-ND5	K560N	K29M	0.0561841	0.621778	-0.610299	A;B
MT-ND5	K560N	K29M	0.0561841	0.621778	-0.610299	A;B
MT-ND5	L561R	H569Y	-0.0236603	0.84599	-0.850466	A;B
MT-ND5	L561R	S572F	0.0692719	0.84599	-0.780496	A;B
MT-ND5	L561Q	S572F	-0.00213589	0.759978	-0.780496	A;B
MT-ND5	L561Q	Q75K	-0.0286608	0.759978	-0.705637	A;B
MT-ND5	T565S	T481M	-0.0498276	0.724379	-0.63478	A;B
MT-ND5	T565M	T449N	0.0766125	-0.618017	0.795375	A;B
MT-ND5	T565M	T556S	0.0409215	-0.618017	0.661214	A;B
MT-ND5	Q568H	Q75K	0.0373588	0.59076	-0.705637	B
MT-ND5	Q568H	Q75K	0.0373588	0.59076	-0.705637	B
MT-ND5	H569Y	N442T	-0.0759419	-0.850466	0.778716	A;B
MT-ND5	H569Y	Y521D	0.0963936	-0.850466	0.915067	A;B
MT-ND5	H569Y	Y521S	0.0678876	-0.850466	0.927177	A;B
MT-ND5	H569Y	L561R	-0.0236603	-0.850466	0.84599	A;B
MT-ND5	H569R	N442S	0.0625855	-0.550267	0.638734	B
MT-ND5	H569L	N442S	0.0405745	-0.602691	0.638734	B
MT-ND5	H569L	T449N	0.0740781	-0.602691	0.795375	B
MT-ND5	I571V	S572Y	-0.0726158	0.586193	-0.624344	B
MT-ND5	I571V	S476C	-0.0541117	0.586193	-0.642945	B
MT-ND5	I571N	S572Y	-0.0425854	0.505687	-0.624344	B
MT-ND5	S572F	L210P	-0.0495203	-0.780496	0.782855	A;B
MT-ND5	S572F	N509D	0.0174591	-0.780496	0.79047	A;B
MT-ND5	S572F	L561Q	-0.00213589	-0.780496	0.759978	A;B
MT-ND5	S572F	L561R	0.0692719	-0.780496	0.84599	A;B
MT-ND5	S572Y	L210P	0.066777	-0.624344	0.782855	A;B
MT-ND5	S572Y	L210F	-0.0517608	-0.624344	0.550633	A
MT-ND5	S572Y	P271A	-0.059157	-0.624344	0.568358	A
MT-ND5	S572Y	P271R	-0.0679894	-0.624344	0.569307	A
MT-ND5	S572Y	N27S	-0.0583478	-0.624344	0.540612	A
MT-ND5	S572Y	I571N	-0.0425854	-0.624344	0.505687	A
MT-ND5	S572Y	I571V	-0.0726158	-0.624344	0.586193	A
MT-ND5	I576L	N524T	-0.0456037	-0.725221	0.712628	A;B
MT-ND5	I576L	N524D	0.0350509	-0.725221	0.687931	A;B
MT-ND5	I576S	V24G	-0.0490304	-0.64248	0.592215	A
MT-ND5	I576S	N524T	0.078298	-0.64248	0.712628	A;B
MT-ND5	I576S	N524S	-0.0690549	-0.64248	0.547655	A
MT-ND5	I576S	N524D	0.0939524	-0.64248	0.687931	A;B
MT-ND5	I576M	V24G	-0.0309582	-0.618539	0.592215	A
MT-ND5	I576M	N524S	-0.0382218	-0.618539	0.547655	A
MT-ND5	I576M	N524T	0.0848733	-0.618539	0.712628	A;B
MT-ND5	I576M	V24G	-0.0309582	-0.618539	0.592215	A
MT-ND5	I576M	N524S	-0.0382218	-0.618539	0.547655	A
MT-ND5	I576M	N524T	0.0848733	-0.618539	0.712628	A;B
MT-ND5	L595V	T598I	0.0403237	0.660309	-0.667311	A;B
MT-ND5	L595P	T598I	0.0505988	0.73549	-0.667311	A;B
MT-ND5	T598I	L599Q	-0.0698641	-0.667311	0.537794	A
MT-ND5	T598I	L600F	-0.0908925	-0.667311	0.596983	A
MT-ND5	T598I	L600V	-0.041584	-0.667311	0.668584	A;B
MT-ND5	T598I	L601M	-0.00456882	-0.667311	0.664803	A;B
MT-ND5	T598I	I602T	-0.00321933	-0.667311	0.495242	A
MT-ND5	T598I	S410C	-0.0562311	-0.667311	0.587934	A
MT-ND5	T598I	A41S	-0.0467043	-0.667311	0.572322	A
MT-ND5	T598I	A458S	0.0547149	-0.667311	0.710354	A;B
MT-ND5	T598I	L595V	0.0403237	-0.667311	0.660309	A;B
MT-ND5	T598I	L595P	0.0505988	-0.667311	0.73549	A;B
MT-ND5	L599Q	T598I	-0.0698641	0.537794	-0.667311	B
MT-ND5	L600V	L601Q	-0.0955125	0.668584	-0.503542	A
MT-ND5	L600V	T598I	-0.041584	0.668584	-0.667311	A;B
MT-ND5	L600F	T598I	-0.0908925	0.596983	-0.667311	B
MT-ND5	L600H	L601R	0.0657944	1.04999	-0.757028	A;B
MT-ND5	L601M	T598I	-0.00456882	0.664803	-0.667311	A;B
MT-ND5	L601Q	L600V	-0.0955125	-0.503542	0.668584	B
MT-ND5	L601R	L600H	0.0657944	-0.757028	1.04999	A;B
MT-ND5	I602T	T598I	-0.00321933	0.495242	-0.667311	B
MT-ND6	V167M	R150P	-0.0376721	-1.14538	1.21681	A;B
MT-ND6	V167M	V154G	0.0788322	-1.14538	1.19871	A;B
MT-ND6	V167M	V92A	-0.0690002	-1.14538	1.08109	A;B
MT-ND6	V167L	R150S	0.0253028	-0.734419	0.888297	A;B
MT-ND6	V167L	R150H	-0.0402676	-0.734419	0.682166	A;B
MT-ND6	V167L	F46L	-0.00102019	-0.734419	0.693483	A;B
MT-ND6	V167L	I75V	-0.0594459	-0.734419	0.669173	A;B
MT-ND6	V167L	R150S	0.0253028	-0.734419	0.888297	A;B
MT-ND6	V167L	R150H	-0.0402676	-0.734419	0.682166	A;B
MT-ND6	V167L	F46L	-0.00102019	-0.734419	0.693483	A;B
MT-ND6	V167L	I75V	-0.0594459	-0.734419	0.669173	A;B
MT-ND6	I166S	G11D	-0.0256265	0.908871	-0.923622	A;B
MT-ND6	I166S	G11C	0.0645941	0.908871	-0.833272	A;B
MT-ND6	I166S	G11V	0.0792476	0.908871	-0.8538	A;B
MT-ND6	I166S	V34L	-0.0419142	0.908871	-0.946203	A;B
MT-ND6	I166N	G11C	-0.0486351	0.762265	-0.833272	A;B
MT-ND6	I166N	G11V	-0.0471835	0.762265	-0.8538	A;B
MT-ND6	I166V	V34F	0.0141842	0.680833	-0.662167	A;B
MT-ND6	I166V	I42L	0.0936602	0.680833	-0.57875	A
MT-ND6	Y165C	V154L	-0.0789714	0.682816	-0.636733	A;B
MT-ND6	Y165C	V154M	-0.0186818	0.682816	-0.626733	A;B
MT-ND6	Y165C	V162L	0.0907359	0.682816	-0.503973	A
MT-ND6	Y165C	I75M	0.0699308	0.682816	-0.624295	A;B
MT-ND6	Y165C	V90E	0.0333871	0.682816	-0.625067	A;B
MT-ND6	Y165C	V90L	0.0127399	0.682816	-0.678103	A;B
MT-ND6	Y165S	I75M	-0.0460598	0.534224	-0.624295	B
MT-ND6	Y165S	V90E	-0.0774967	0.534224	-0.625067	B
MT-ND6	Y165H	I75M	-0.0992546	0.510802	-0.624295	B
MT-ND6	Y165N	V90M	0.0453847	0.964852	-0.968998	A;B
MT-ND6	Y165N	S91I	0.0661735	0.964852	-0.923243	A;B
MT-ND6	V162D	V106L	0.0989157	0.992493	-0.963776	A;B
MT-ND6	V162D	S91I	0.0271395	0.992493	-0.923243	A;B
MT-ND6	V162L	Y165C	0.0907359	-0.503973	0.682816	B
MT-ND6	T159K	R150H	0.0890526	-0.505756	0.682166	B
MT-ND6	T159M	R150P	0.0911568	-1.06652	1.21681	A;B
MT-ND6	T156P	G11R	0.0194403	1.96372	-2.03059	A;B
MT-ND6	V154E	V90G	0.0589326	-0.50295	0.674015	B
MT-ND6	V154G	V167M	0.0788322	1.19871	-1.14538	A;B
MT-ND6	V154G	S20Y	-0.0771532	1.19871	-1.29177	A;B
MT-ND6	V154M	Y165C	-0.0186818	-0.626733	0.682816	A;B
MT-ND6	V154M	G18W	-0.000231817	-0.626733	0.568206	A
MT-ND6	V154M	V41D	0.052244	-0.626733	0.533936	A
MT-ND6	V154M	V90G	0.0484194	-0.626733	0.674015	A;B
MT-ND6	V154M	V94G	0.0127169	-0.626733	0.637183	A;B
MT-ND6	V154L	Y165C	-0.0789714	-0.636733	0.682816	A;B
MT-ND6	V154L	G18W	0.0319877	-0.636733	0.568206	A
MT-ND6	V154L	V41D	0.0457995	-0.636733	0.533936	A
MT-ND6	V154L	V90G	0.0406364	-0.636733	0.674015	A;B
MT-ND6	V154L	V94G	-0.0336678	-0.636733	0.637183	A;B
MT-ND6	V154L	Y165C	-0.0789714	-0.636733	0.682816	A;B
MT-ND6	V154L	G18W	0.0319877	-0.636733	0.568206	A
MT-ND6	V154L	V41D	0.0457995	-0.636733	0.533936	A
MT-ND6	V154L	V90G	0.0406364	-0.636733	0.674015	A;B
MT-ND6	V154L	V94G	-0.0336678	-0.636733	0.637183	A;B
MT-ND6	R150H	T159K	0.0890526	0.682166	-0.505756	A
MT-ND6	R150H	V167L	-0.0402676	0.682166	-0.734419	A;B
MT-ND6	R150H	V106M	0.0249122	0.682166	-0.692552	A;B
MT-ND6	R150H	V106L	0.0332417	0.682166	-0.963776	A;B
MT-ND6	R150H	G11D	-0.0322293	0.682166	-0.923622	A;B
MT-ND6	R150H	G11C	-0.0303871	0.682166	-0.833272	A;B
MT-ND6	R150H	S120I	-0.0748399	0.682166	-0.826648	A;B
MT-ND6	R150H	V38I	0.0853385	0.682166	-0.570817	A
MT-ND6	R150H	V92L	0.0409813	0.682166	-0.715874	A;B
MT-ND6	R150P	V167M	-0.0376721	1.21681	-1.14538	A;B
MT-ND6	R150P	T159M	0.0911568	1.21681	-1.06652	A;B
MT-ND6	R150P	V37L	0.0523449	1.21681	-1.12374	A;B
MT-ND6	R150S	V167L	0.0253028	0.888297	-0.734419	A;B
MT-ND6	R150S	V106M	-0.0216205	0.888297	-0.692552	A;B
MT-ND6	R150S	G11C	-0.0651716	0.888297	-0.833272	A;B
MT-ND6	R150S	G11V	-0.0881502	0.888297	-0.8538	A;B
MT-ND6	R150S	V86F	-0.00309463	0.888297	-0.716848	A;B
MT-ND6	R150S	S91I	-0.0983202	0.888297	-0.923243	A;B
MT-ND6	R150S	V92F	0.0372404	0.888297	-0.793435	A;B
MT-ND6	R150S	V92L	0.0212168	0.888297	-0.715874	A;B
MT-ND6	R150S	V92I	-0.0959925	0.888297	-0.773524	A;B
MT-ND6	R150C	G11C	-0.0258842	0.819681	-0.833272	A;B
MT-ND6	R150C	G11D	0.029974	0.819681	-0.923622	A;B
MT-ND6	R150C	G11V	0.0166034	0.819681	-0.8538	A;B
MT-ND6	R150C	V86D	-0.0129548	0.819681	-1.03969	A;B
MT-ND6	R150C	S91I	-0.0136063	0.819681	-0.923243	A;B
MT-ND6	R150C	V92I	0.0707198	0.819681	-0.773524	A;B
MT-ND6	R150G	V106M	-0.0347564	0.70259	-0.692552	A;B
MT-ND6	R150G	V86F	0.0427987	0.70259	-0.716848	A;B
MT-ND6	R150G	V92F	0.06384	0.70259	-0.793435	A;B
MT-ND6	G149A	S120R	0.0528974	2.26124	-1.91092	A;B
MT-ND6	G149R	V106L	-0.0786186	0.874639	-0.963776	A;B
MT-ND6	G149R	S120I	0.0429259	0.874639	-0.826648	A;B
MT-ND6	G149R	V94M	-0.0964588	0.874639	-0.950785	A;B
MT-ND6	G149W	V103L	-0.00527994	1.10545	-1.17506	A;B
MT-ND6	G143E	E130A	0.083867	-0.542826	0.616966	B
MT-ND6	G143W	E130G	-0.0225661	-0.791517	0.810266	A;B
MT-ND6	G143W	E130D	0.0898204	-0.791517	0.891247	A;B
MT-ND6	G143W	E130V	0.00555004	-0.791517	0.851483	A;B
MT-ND6	A142V	D138E	0.0308673	0.708708	-0.894859	A;B
MT-ND6	A142G	D138V	0.0200591	1.27435	-1.06535	A;B
MT-ND6	I140S	A81P	-0.0284554	0.61734	-0.642445	A;B
MT-ND6	I140N	G111R	-0.00567895	0.926549	-0.916002	A;B
MT-ND6	I140V	A81P	-0.020316	0.62992	-0.642445	A;B
MT-ND6	D138E	A142V	0.0308673	-0.894859	0.708708	A;B
MT-ND6	D138E	A142V	0.0308673	-0.894859	0.708708	A;B
MT-ND6	D138A	I135V	-0.0107982	-1.09273	1.13375	A;B
MT-ND6	D138V	A142G	0.0200591	-1.06535	1.27435	A;B
MT-ND6	I135N	A81E	0.0812017	1.41165	-0.991255	A;B
MT-ND6	I135T	G111R	0.0178524	0.956345	-0.916002	A;B
MT-ND6	I135V	D138A	-0.0107982	1.13375	-1.09273	A;B
MT-ND6	I135V	A81E	0.0497435	1.13375	-0.991255	A;B
MT-ND6	L134S	K107M	-0.0704999	0.560007	-0.657379	B
MT-ND6	L134S	A81P	-0.040723	0.560007	-0.642445	B
MT-ND6	E130D	G143W	0.0898204	0.891247	-0.791517	A;B
MT-ND6	E130V	G143W	0.00555004	0.851483	-0.791517	A;B
MT-ND6	E130A	G143E	0.083867	0.616966	-0.542826	A
MT-ND6	E130G	G143W	-0.0225661	0.810266	-0.791517	A;B
MT-ND6	I126M	L104V	0.0131884	-0.888073	0.906705	A;B
MT-ND6	I126M	L104V	0.0131884	-0.888073	0.906705	A;B
MT-ND6	I126T	G101W	0.036027	0.729564	-0.714916	A;B
MT-ND6	I126T	V114I	0.0250971	0.729564	-0.720482	A;B
MT-ND6	I126N	G101W	-0.0816363	0.520675	-0.714916	B
MT-ND6	I126V	G101W	0.097375	0.719548	-0.714916	A;B
MT-ND6	I126V	V114I	0.0102808	0.719548	-0.720482	A;B
MT-ND6	I126F	M14L	0.0925958	-0.44996	0.611714	B
MT-ND6	S123T	V106M	-0.0267825	-0.0282217	-0.692552	B
MT-ND6	S123I	G11R	-0.0709824	2.12111	-2.03059	A;B
MT-ND6	S123C	V103E	0.0939652	1.04095	-0.255449	A
MT-ND6	S123C	V106M	0.00731306	1.04095	-0.692552	A;B
MT-ND6	S123C	V106L	0.0412889	1.04095	-0.963776	A;B
MT-ND6	S123C	V38I	-0.0447464	1.04095	-0.570817	A
MT-ND6	S123C	V90L	0.031163	1.04095	-0.678103	A;B
MT-ND6	S123R	V103L	0.0563176	1.06448	-1.17506	A;B
MT-ND6	S123R	G11V	-0.0770263	1.06448	-0.8538	A;B
MT-ND6	V121E	M14L	-0.0720564	-0.657658	0.611714	A;B
MT-ND6	V121L	N117S	-0.0980391	-1.17012	1.0957	A;B
MT-ND6	V121L	N117I	-0.00635303	-1.17012	1.22339	A;B
MT-ND6	V121L	N117S	-0.0980391	-1.17012	1.0957	A;B
MT-ND6	V121L	N117I	-0.00635303	-1.17012	1.22339	A;B
MT-ND6	V121M	N117D	-0.0623256	-0.932573	0.880829	A;B
MT-ND6	V121M	M14I	-0.0890861	-0.932573	0.777861	A;B
MT-ND6	V121M	M2V	-0.0318725	-0.932573	0.9051	A;B	Y	130	4	MT-ND6.4.V.130.M.pos.def.fasta	3	Mystacina tuberculata, Ailurus fulgens styani, Cavia porcellus	YP_220704, YP_001382344, NP_008762
MT-ND6	V121M	L93V	-0.020867	-0.932573	0.894825	A;B	Y	130	95	MT-ND6.95.V.130.M.pos.def.fasta	53	Pteronotus parnellii, Mystacina tuberculata, Rhinolophus ferrumequinum korai, Rhinolophus ferrumequinum quelpartis, Rhinolophus formosae, Rhinolophus luctus, Diceros bicornis, Mirounga leonina, Phoca vitulina, Phoca fasciata, Phoca largha, Halichoerus grypus, Pusa hispida, Phoca groenlandica, Cystophora cristata, Pusa caspica, Erignathus barbatus, Leptonychotes weddellii, Hydrurga leptonyx, Lobod…	YP_009000410, YP_220704, YP_004935090, YP_007474932, YP_002261376, YP_006665744, YP_002887596, YP_778784, NP_006939, YP_778862, YP_778888, NP_007080, YP_778927, YP_778875, YP_778849, YP_778901, YP_778836, YP_778810, YP_778823, YP_778797, YP_007626457, YP_007625170, YP_003406714, YP_008080691, YP_007625157, YP_007625495, YP_001260510, YP_007625040, YP_004111307, YP_005088257, YP_007625183, YP_0076…
MT-ND6	V121M	L93S	-0.0729198	-0.932573	0.83399	A;B
MT-ND6	S120I	G149R	0.0429259	-0.826648	0.874639	A;B
MT-ND6	S120I	R150H	-0.0748399	-0.826648	0.682166	A;B
MT-ND6	S120I	V103G	0.0986432	-0.826648	0.894789	A;B
MT-ND6	S120I	L12F	-0.0622471	-0.826648	0.819721	A;B
MT-ND6	S120I	M2T	-0.0103485	-0.826648	0.815499	A;B
MT-ND6	S120I	M2V	0.0787699	-0.826648	0.9051	A;B
MT-ND6	S120I	V41G	0.0908788	-0.826648	0.903378	A;B
MT-ND6	S120I	F46L	-0.0784858	-0.826648	0.693483	A;B
MT-ND6	S120I	N117D	0.0588705	-0.826648	0.880829	A;B
MT-ND6	S120R	G149A	0.0528974	-1.91092	2.26124	A;B
MT-ND6	S120R	W105S	0.0195458	-1.91092	2.72004	A;B
MT-ND6	S120R	N117T	0.0405917	-1.91092	2.3265	A;B
MT-ND6	S120R	F46V	-0.00676134	-1.91092	2.27674	A;B
MT-ND6	N119I	L44Q	-0.0855514	-1.06135	0.958795	A;B
MT-ND6	N119D	L44Q	-0.0702467	-1.12905	0.958795	A;B
MT-ND6	N117K	I75V	0.084683	-0.600402	0.669173	B
MT-ND6	N117K	I75V	0.084683	-0.600402	0.669173	B
MT-ND6	N117S	V121L	-0.0980391	1.0957	-1.17012	A;B
MT-ND6	N117S	V103L	-0.08213	1.0957	-1.17506	A;B
MT-ND6	N117S	V113L	0.0944398	1.0957	-0.915294	A;B
MT-ND6	N117S	V37L	-0.0494419	1.0957	-1.12374	A;B
MT-ND6	N117S	V37M	0.0263556	1.0957	-1.14803	A;B
MT-ND6	N117S	V86D	0.0532928	1.0957	-1.03969	A;B
MT-ND6	N117T	S120R	0.0405917	2.3265	-1.91092	A;B
MT-ND6	N117I	V121L	-0.00635303	1.22339	-1.17012	A;B
MT-ND6	N117I	V103L	-0.0306473	1.22339	-1.17506	A;B
MT-ND6	N117D	V121M	-0.0623256	0.880829	-0.932573	A;B
MT-ND6	N117D	S120I	0.0588705	0.880829	-0.826648	A;B
MT-ND6	N117D	V106L	0.0550732	0.880829	-0.963776	A;B
MT-ND6	N117D	V113L	-0.024437	0.880829	-0.915294	A;B
MT-ND6	N117D	S91I	0.00190878	0.880829	-0.923243	A;B
MT-ND6	N117D	V92F	0.0704689	0.880829	-0.793435	A;B
MT-ND6	V116E	V103G	0.0987781	-0.792395	0.894789	A;B
MT-ND6	V116M	V103G	0.0442279	-0.846194	0.894789	A;B
MT-ND6	V114I	I126V	0.0102808	-0.720482	0.719548	A;B
MT-ND6	V114I	I126T	0.0250971	-0.720482	0.729564	A;B
MT-ND6	V114I	M14I	0.0443852	-0.720482	0.777861	A;B
MT-ND6	V114I	E87D	0.0521284	-0.720482	0.778855	A;B
MT-ND6	V113A	V100M	0.0395765	0.716116	-0.667936	A;B
MT-ND6	V113A	V86F	0.0549805	0.716116	-0.716848	A;B
MT-ND6	V113L	N117S	0.0944398	-0.915294	1.0957	A;B
MT-ND6	V113L	N117D	-0.024437	-0.915294	0.880829	A;B
MT-ND6	V113L	M2V	-0.0773927	-0.915294	0.9051	A;B
MT-ND6	V113L	I33V	0.0418568	-0.915294	0.944526	A;B	Y	118	35	MT-ND6.35.V.118.L.pos.def.fasta	5	Mammut americanum, Loxodonta cyclotis, Elephas maximus, Loxodonta africana, Dugong dugon	YP_001293630, YP_007626834, YP_626378, NP_009290, NP_536769
MT-ND6	V113L	I33N	0.0593093	-0.915294	1.04112	A;B
MT-ND6	V113L	L44Q	0.0334491	-0.915294	0.958795	A;B
MT-ND6	V113L	L7R	0.0568622	-0.915294	1.05343	A;B
MT-ND6	V113L	N117S	0.0944398	-0.915294	1.0957	A;B
MT-ND6	V113L	N117D	-0.024437	-0.915294	0.880829	A;B
MT-ND6	V113L	M2V	-0.0773927	-0.915294	0.9051	A;B
MT-ND6	V113L	I33V	0.0418568	-0.915294	0.944526	A;B	Y	118	35	MT-ND6.35.V.118.L.pos.def.fasta	5	Mammut americanum, Loxodonta cyclotis, Elephas maximus, Loxodonta africana, Dugong dugon	YP_001293630, YP_007626834, YP_626378, NP_009290, NP_536769
MT-ND6	V113L	I33N	0.0593093	-0.915294	1.04112	A;B
MT-ND6	V113L	L44Q	0.0334491	-0.915294	0.958795	A;B
MT-ND6	V113L	L7R	0.0568622	-0.915294	1.05343	A;B
MT-ND6	V113M	I33S	-0.0444954	-1.4633	1.48649	A;B
MT-ND6	V113M	L44V	-0.0750795	-1.4633	1.46263	A;B
MT-ND6	V112G	V17L	0.0980638	0.72476	-0.719776	A;B
MT-ND6	V112G	V34F	0.0647111	0.72476	-0.662167	A;B
MT-ND6	V112G	V41L	0.0022528	0.72476	-0.718607	A;B
MT-ND6	V112L	M2V	-0.00905992	-0.918412	0.9051	A;B	Y	116	4	MT-ND6.4.V.116.L.pos.def.fasta	4	Sturnira tildae, Micronycteris megalotis, Lophostoma silvicolum, Orycteropus afer	YP_008578477, YP_008578373, YP_008578438, NP_008586
MT-ND6	V112L	V41G	0.0984791	-0.918412	0.903378	A;B
MT-ND6	V112L	F6L	-0.0281483	-0.918412	0.941824	A;B
MT-ND6	V112L	M2V	-0.00905992	-0.918412	0.9051	A;B	Y	116	4	MT-ND6.4.V.116.L.pos.def.fasta	4	Sturnira tildae, Micronycteris megalotis, Lophostoma silvicolum, Orycteropus afer	YP_008578477, YP_008578373, YP_008578438, NP_008586
MT-ND6	V112L	V41G	0.0984791	-0.918412	0.903378	A;B
MT-ND6	V112L	F6L	-0.0281483	-0.918412	0.941824	A;B
MT-ND6	V112M	A4V	-0.0997279	-1.65566	1.54942	A;B	Y	116	6	MT-ND6.6.V.116.M.pos.def.fasta	2	Cercocebus torquatus, Lipotes vexillifer	YP_009024916, YP_423960
MT-ND6	V112M	A4G	-0.0316614	-1.65566	1.6305	A;B
MT-ND6	G111R	I135T	0.0178524	-0.916002	0.956345	A;B
MT-ND6	G111R	I140N	-0.00567895	-0.916002	0.926549	A;B
MT-ND6	E108Q	A81P	-0.069885	0.561713	-0.642445	B
MT-ND6	K107M	L134S	-0.0704999	-0.657379	0.560007	A
MT-ND6	V106G	G11R	-0.00230294	2.00684	-2.03059	A;B
MT-ND6	V106E	G11C	0.0459241	0.860283	-0.833272	A;B
MT-ND6	V106E	G11V	0.0420009	0.860283	-0.8538	A;B
MT-ND6	V106E	S91I	-0.00120131	0.860283	-0.923243	A;B
MT-ND6	V106E	V92I	0.0569347	0.860283	-0.773524	A;B
MT-ND6	V106A	G11D	0.00909557	0.953217	-0.923622	A;B
MT-ND6	V106A	G11V	0.0794325	0.953217	-0.8538	A;B	Y	108	13	MT-ND6.13.V.108.A.pos.def.fasta	3	Balaenoptera acutorostrata, Balaenoptera bonaerensis, Dendrohyrax dorsalis	NP_944657, YP_220717, YP_001661379
MT-ND6	V106A	S91I	0.0553376	0.953217	-0.923243	A;B
MT-ND6	V106A	V94M	-0.0620793	0.953217	-0.950785	A;B
MT-ND6	V106L	N117D	0.0550732	-0.963776	0.880829	A;B
MT-ND6	V106L	S123C	0.0412889	-0.963776	1.04095	A;B
MT-ND6	V106L	G149R	-0.0786186	-0.963776	0.874639	A;B
MT-ND6	V106L	R150H	0.0332417	-0.963776	0.682166	A;B
MT-ND6	V106L	V162D	0.0989157	-0.963776	0.992493	A;B
MT-ND6	V106L	L104V	0.0544656	-0.963776	0.906705	A;B	Y	108	106	MT-ND6.106.V.108.L.pos.def.fasta	14	Elephantulus sp. VB001, Phascogale tapoatafa, Ateles belzebuth, Aotus azarai azarai, Aotus azarai, Jaculus jaculus, Echinops telfairi, Chrysochloris asiatica, Eremitalpa granti, Elephas maximus, Mammuthus primigenius, Mammuthus columbi, Dugong dugon, Trichechus manatus	NP_861513, YP_161271, YP_007183073, YP_006503755, YP_008378876, NP_955677, NP_072068, NP_861500, YP_001661444, YP_626378, YP_398765, YP_004464996, NP_536769, YP_001661392
MT-ND6	V106M	S123T	-0.0267825	-0.692552	-0.0282217	A
MT-ND6	V106M	S123C	0.00731306	-0.692552	1.04095	A;B
MT-ND6	V106M	R150G	-0.0347564	-0.692552	0.70259	A;B
MT-ND6	V106M	R150S	-0.0216205	-0.692552	0.888297	A;B
MT-ND6	V106M	R150H	0.0249122	-0.692552	0.682166	A;B
MT-ND6	V106M	V100G	-0.0966498	-0.692552	0.587704	A
MT-ND6	V106M	E87D	0.096766	-0.692552	0.778855	A;B
MT-ND6	V106M	V94G	-0.0150166	-0.692552	0.637183	A;B
MT-ND6	V106L	N117D	0.0550732	-0.963776	0.880829	A;B
MT-ND6	V106L	S123C	0.0412889	-0.963776	1.04095	A;B
MT-ND6	V106L	G149R	-0.0786186	-0.963776	0.874639	A;B
MT-ND6	V106L	R150H	0.0332417	-0.963776	0.682166	A;B
MT-ND6	V106L	V162D	0.0989157	-0.963776	0.992493	A;B
MT-ND6	V106L	L104V	0.0544656	-0.963776	0.906705	A;B	Y	108	106	MT-ND6.106.V.108.L.pos.def.fasta	14	Elephantulus sp. VB001, Phascogale tapoatafa, Ateles belzebuth, Aotus azarai azarai, Aotus azarai, Jaculus jaculus, Echinops telfairi, Chrysochloris asiatica, Eremitalpa granti, Elephas maximus, Mammuthus primigenius, Mammuthus columbi, Dugong dugon, Trichechus manatus	NP_861513, YP_161271, YP_007183073, YP_006503755, YP_008378876, NP_955677, NP_072068, NP_861500, YP_001661444, YP_626378, YP_398765, YP_004464996, NP_536769, YP_001661392
MT-ND6	W105L	S91I	0.0532546	1.0299	-0.923243	A;B
MT-ND6	W105S	S120R	0.0195458	2.72004	-1.91092	A;B
MT-ND6	L104Q	I75M	-0.0867864	0.474856	-0.624295	B
MT-ND6	L104V	V106L	0.0544656	0.906705	-0.963776	A;B	Y	106	108	MT-ND6.106.V.108.L.pos.def.fasta	14	Elephantulus sp. VB001, Phascogale tapoatafa, Ateles belzebuth, Aotus azarai azarai, Aotus azarai, Jaculus jaculus, Echinops telfairi, Chrysochloris asiatica, Eremitalpa granti, Elephas maximus, Mammuthus primigenius, Mammuthus columbi, Dugong dugon, Trichechus manatus	NP_861513, YP_161271, YP_007183073, YP_006503755, YP_008378876, NP_955677, NP_072068, NP_861500, YP_001661444, YP_626378, YP_398765, YP_004464996, NP_536769, YP_001661392
MT-ND6	L104V	I126M	0.0131884	0.906705	-0.888073	A;B
MT-ND6	L104V	V94M	0.00550212	0.906705	-0.950785	A;B
MT-ND6	V103G	V116E	0.0987781	0.894789	-0.792395	A;B
MT-ND6	V103G	V116M	0.0442279	0.894789	-0.846194	A;B
MT-ND6	V103G	S120I	0.0986432	0.894789	-0.826648	A;B
MT-ND6	V103G	V34L	-0.0569316	0.894789	-0.946203	A;B
MT-ND6	V103E	S123C	0.0939652	-0.255449	1.04095	B
MT-ND6	V103M	L102V	0.022548	-1.39621	1.59354	A;B	Y	105	104	MT-ND6.104.V.105.M.pos.def.fasta	2	Kogia breviceps, Tamandua tetradactyla	NP_944670, NP_659387
MT-ND6	V103M	L102S	-0.0123799	-1.39621	1.43718	A;B
MT-ND6	V103L	N117I	-0.0306473	-1.17506	1.22339	A;B
MT-ND6	V103L	N117S	-0.08213	-1.17506	1.0957	A;B
MT-ND6	V103L	S123R	0.0563176	-1.17506	1.06448	A;B
MT-ND6	V103L	G149W	-0.00527994	-1.17506	1.10545	A;B
MT-ND6	V103L	V10A	-0.00701592	-1.17506	0.824087	A;B
MT-ND6	V103L	L89V	-0.0719801	-1.17506	1.06696	A;B	Y	105	91	MT-ND6.91.V.105.L.pos.def.fasta	1	Proedromys liangshanensis	YP_003331131
MT-ND6	V103L	L89S	-0.048078	-1.17506	1.06332	A;B
MT-ND6	V103L	N117I	-0.0306473	-1.17506	1.22339	A;B
MT-ND6	V103L	N117S	-0.08213	-1.17506	1.0957	A;B
MT-ND6	V103L	S123R	0.0563176	-1.17506	1.06448	A;B
MT-ND6	V103L	G149W	-0.00527994	-1.17506	1.10545	A;B
MT-ND6	V103L	V10A	-0.00701592	-1.17506	0.824087	A;B
MT-ND6	V103L	L89V	-0.0719801	-1.17506	1.06696	A;B	Y	105	91	MT-ND6.91.V.105.L.pos.def.fasta	1	Proedromys liangshanensis	YP_003331131
MT-ND6	V103L	L89S	-0.048078	-1.17506	1.06332	A;B
MT-ND6	L102S	V103M	-0.0123799	1.43718	-1.39621	A;B
MT-ND6	L102S	S20F	0.0298706	1.43718	-1.37967	A;B
MT-ND6	L102V	V103M	0.022548	1.59354	-1.39621	A;B	y	104	105	MT-ND6.104.V.105.M.pos.def.fasta	2	Kogia breviceps, Tamandua tetradactyla	NP_944670, NP_659387
MT-ND6	G101W	I126T	0.036027	-0.714916	0.729564	A;B
MT-ND6	G101W	I126V	0.097375	-0.714916	0.719548	A;B
MT-ND6	G101W	I126N	-0.0816363	-0.714916	0.520675	A
MT-ND6	G101W	M14I	0.0533529	-0.714916	0.777861	A;B
MT-ND6	G101W	E87D	0.033725	-0.714916	0.778855	A;B
MT-ND6	V100G	V106M	-0.0966498	0.587704	-0.692552	B
MT-ND6	V100M	V113A	0.0395765	-0.667936	0.716116	A;B
MT-ND6	M98K	L30M	0.0295288	0.641979	-0.558794	A
MT-ND6	A97G	G11C	0.0738197	0.915293	-0.833272	A;B
MT-ND6	A97G	G11D	-0.0271289	0.915293	-0.923622	A;B
MT-ND6	A97G	G11V	0.0649669	0.915293	-0.8538	A;B
MT-ND6	A97G	V34L	-0.0321608	0.915293	-0.946203	A;B
MT-ND6	A97G	S91I	-0.0106314	0.915293	-0.923243	A;B
MT-ND6	A97V	G11C	0.0976089	0.929332	-0.833272	A;B
MT-ND6	A97V	G11D	-0.0196398	0.929332	-0.923622	A;B
MT-ND6	A97V	G11V	0.0955353	0.929332	-0.8538	A;B	Y	99	13	MT-ND6.13.A.99.V.pos.def.fasta	1	Spalax carmeli	YP_007626795
MT-ND6	A97V	V34L	-0.0212145	0.929332	-0.946203	A;B
MT-ND6	A97V	S91I	0.034924	0.929332	-0.923243	A;B
MT-ND6	A97T	G11C	-0.041211	0.793294	-0.833272	A;B
MT-ND6	A97T	G11V	-0.0636349	0.793294	-0.8538	A;B
MT-ND6	L96W	S35G	0.0782157	1.23659	0.530433	A
MT-ND6	V94G	V154L	-0.0336678	0.637183	-0.636733	A;B
MT-ND6	V94G	V154M	0.0127169	0.637183	-0.626733	A;B
MT-ND6	V94G	V106M	-0.0150166	0.637183	-0.692552	A;B
MT-ND6	V94G	V90E	-0.059647	0.637183	-0.625067	A;B
MT-ND6	V94G	S91I	-0.0280151	0.637183	-0.923243	A;B
MT-ND6	V94M	L104V	0.00550212	-0.950785	0.906705	A;B
MT-ND6	V94M	V106A	-0.0620793	-0.950785	0.953217	A;B
MT-ND6	V94M	G149R	-0.0964588	-0.950785	0.874639	A;B
MT-ND6	V94M	F6L	-0.00364224	-0.950785	0.941824	A;B
MT-ND6	V94M	V90G	0.0711817	-0.950785	0.674015	A;B
MT-ND6	V94L	M14L	-0.0741305	-0.620414	0.611714	A;B
MT-ND6	V94L	N45T	0.0594394	-0.620414	0.68617	A;B
MT-ND6	V94L	S91G	-0.0212732	-0.620414	0.487837	A
MT-ND6	V94L	M14L	-0.0741305	-0.620414	0.611714	A;B
MT-ND6	V94L	N45T	0.0594394	-0.620414	0.68617	A;B
MT-ND6	V94L	S91G	-0.0212732	-0.620414	0.487837	A
MT-ND6	L93S	V121M	-0.0729198	0.83399	-0.932573	A;B
MT-ND6	L93S	S91I	-0.0635028	0.83399	-0.923243	A;B
MT-ND6	L93V	V121M	-0.020867	0.894825	-0.932573	A;B	Y	95	130	MT-ND6.95.V.130.M.pos.def.fasta	53	Pteronotus parnellii, Mystacina tuberculata, Rhinolophus ferrumequinum korai, Rhinolophus ferrumequinum quelpartis, Rhinolophus formosae, Rhinolophus luctus, Diceros bicornis, Mirounga leonina, Phoca vitulina, Phoca fasciata, Phoca largha, Halichoerus grypus, Pusa hispida, Phoca groenlandica, Cystophora cristata, Pusa caspica, Erignathus barbatus, Leptonychotes weddellii, Hydrurga leptonyx, Lobod…	YP_009000410, YP_220704, YP_004935090, YP_007474932, YP_002261376, YP_006665744, YP_002887596, YP_778784, NP_006939, YP_778862, YP_778888, NP_007080, YP_778927, YP_778875, YP_778849, YP_778901, YP_778836, YP_778810, YP_778823, YP_778797, YP_007626457, YP_007625170, YP_003406714, YP_008080691, YP_007625157, YP_007625495, YP_001260510, YP_007625040, YP_004111307, YP_005088257, YP_007625183, YP_0076…
MT-ND6	L93V	S91I	0.0310713	0.894825	-0.923243	A;B
MT-ND6	V92A	V167M	-0.0690002	1.08109	-1.14538	A;B
MT-ND6	V92A	V37M	-0.0128421	1.08109	-1.14803	A;B
MT-ND6	V92A	V37L	-0.0424456	1.08109	-1.12374	A;B
MT-ND6	V92L	R150S	0.0212168	-0.715874	0.888297	A;B
MT-ND6	V92L	R150H	0.0409813	-0.715874	0.682166	A;B
MT-ND6	V92F	N117D	0.0704689	-0.793435	0.880829	A;B
MT-ND6	V92F	R150S	0.0372404	-0.793435	0.888297	A;B
MT-ND6	V92F	R150G	0.06384	-0.793435	0.70259	A;B
MT-ND6	V92I	V106E	0.0569347	-0.773524	0.860283	A;B
MT-ND6	V92I	R150C	0.0707198	-0.773524	0.819681	A;B
MT-ND6	V92I	R150S	-0.0959925	-0.773524	0.888297	A;B
MT-ND6	S91I	W105L	0.0532546	-0.923243	1.0299	A;B
MT-ND6	S91I	V106A	0.0553376	-0.923243	0.953217	A;B
MT-ND6	S91I	V106E	-0.00120131	-0.923243	0.860283	A;B
MT-ND6	S91I	N117D	0.00190878	-0.923243	0.880829	A;B
MT-ND6	S91I	R150C	-0.0136063	-0.923243	0.819681	A;B
MT-ND6	S91I	R150S	-0.0983202	-0.923243	0.888297	A;B
MT-ND6	S91I	V162D	0.0271395	-0.923243	0.992493	A;B
MT-ND6	S91I	Y165N	0.0661735	-0.923243	0.964852	A;B
MT-ND6	S91I	L93S	-0.0635028	-0.923243	0.83399	A;B
MT-ND6	S91I	L93V	0.0310713	-0.923243	0.894825	A;B
MT-ND6	S91I	V94G	-0.0280151	-0.923243	0.637183	A;B
MT-ND6	S91I	A97V	0.034924	-0.923243	0.929332	A;B
MT-ND6	S91I	A97G	-0.0106314	-0.923243	0.915293	A;B
MT-ND6	S91I	M2V	-0.00584654	-0.923243	0.9051	A;B
MT-ND6	S91I	F6L	0.0290956	-0.923243	0.941824	A;B
MT-ND6	S91I	I75S	0.0898092	-0.923243	1.0035	A;B
MT-ND6	S91I	I75N	0.0263413	-0.923243	0.975244	A;B
MT-ND6	S91I	E87D	-0.0853367	-0.923243	0.778855	A;B
MT-ND6	S91N	L12F	0.0822012	-0.415004	0.819721	B
MT-ND6	S91R	L12W	0.0467776	-0.371333	0.706184	B
MT-ND6	S91R	L12F	0.0519286	-0.371333	0.819721	B
MT-ND6	S91G	V94L	-0.0212732	0.487837	-0.620414	B
MT-ND6	S91G	I75M	-0.0725035	0.487837	-0.624295	B
MT-ND6	V90G	V154M	0.0484194	0.674015	-0.626733	A;B
MT-ND6	V90G	V154E	0.0589326	0.674015	-0.50295	A
MT-ND6	V90G	V154L	0.0406364	0.674015	-0.636733	A;B
MT-ND6	V90G	V94M	0.0711817	0.674015	-0.950785	A;B
MT-ND6	V90G	V38I	0.0926665	0.674015	-0.570817	A
MT-ND6	V90E	Y165C	0.0333871	-0.625067	0.682816	A;B
MT-ND6	V90E	Y165S	-0.0774967	-0.625067	0.534224	A
MT-ND6	V90E	V94G	-0.059647	-0.625067	0.637183	A;B
MT-ND6	V90E	N45T	0.0506335	-0.625067	0.68617	A;B
MT-ND6	V90L	S123C	0.031163	-0.678103	1.04095	A;B
MT-ND6	V90L	Y165C	0.0127399	-0.678103	0.682816	A;B
MT-ND6	V90L	N45T	0.0240553	-0.678103	0.68617	A;B
MT-ND6	V90L	F46L	-0.0156092	-0.678103	0.693483	A;B
MT-ND6	V90M	Y165N	0.0453847	-0.968998	0.964852	A;B
MT-ND6	V90L	S123C	0.031163	-0.678103	1.04095	A;B
MT-ND6	V90L	Y165C	0.0127399	-0.678103	0.682816	A;B
MT-ND6	V90L	N45T	0.0240553	-0.678103	0.68617	A;B
MT-ND6	V90L	F46L	-0.0156092	-0.678103	0.693483	A;B
MT-ND6	L89S	V103L	-0.048078	1.06332	-1.17506	A;B
MT-ND6	L89V	V103L	-0.0719801	1.06696	-1.17506	A;B	Y	91	105	MT-ND6.91.V.105.L.pos.def.fasta	1	Proedromys liangshanensis	YP_003331131
MT-ND6	E87D	G101W	0.033725	0.778855	-0.714916	A;B
[truncated: 1,040 more rows]

## Sheet: comp interface
Gene A	Gene B	PDB ID	Chain A	Chain B	Variant A1	Variant A2	ΔΔ A1A2	Δ A1	Δ A2	Destab_members
MT-CYB	UQCRB	1nu1	C	F	L320Q	Q313K	-0.0097	0.7091	-0.6286	A;B
MT-CYB	UQCRB	1l0n	C	F	L320P	Q313K	0.0044	0.6899	-0.5794	A
MT-CYB	UQCRB	1sqx	C	F	L320P	Q313K	0.0075	0.6797	-0.6246	A;B
MT-CYB	UQCRQ	1sqb	C	G	I334L	L333F	-0.0052	-0.6553	0.3369	A
MT-CYB	UQCRQ	1ntm	C	G	I334M	L333H	0.0018	-0.3964	0.6267	B
MT-CYB	UQCRQ	1ppj	P	T	I334M	L333P	-0.0061	-0.7813	0.8502	A;B
MT-CYB	UQCRQ	2a06	C	G	I334M	L333P	0.0054	-0.5672	0.9779	B
MT-CYB	UQCRQ	4d6t	C	G	I334M	L333H	0.0004	-0.3394	0.9474	B
MT-CYB	UQCRQ	4d6t	C	G	I334M	L333V	0.009	-0.3394	1.0968	B
MT-CYB	UQCRQ	1ntm	C	G	I334M	L333H	0.0018	-0.3964	0.6267	B
MT-CYB	UQCRQ	1ppj	P	T	I334M	L333P	-0.0061	-0.7813	0.8502	A;B
MT-CYB	UQCRQ	2a06	C	G	I334M	L333P	0.0054	-0.5672	0.9779	B
MT-CYB	UQCRQ	4d6t	C	G	I334M	L333H	0.0004	-0.3394	0.9474	B
MT-CYB	UQCRQ	4d6t	C	G	I334M	L333V	0.009	-0.3394	1.0968	B
MT-ND1	MT-ND3	5ldw	H	A	P2R	M3I	0.0061	-0.5698	0.791	B
MT-ND1	NDUFA1	5lc5	H	a	N5T	I13S	0.0091	-0.7628	0.277	A
MT-ND1	MT-ND3	5lc5	H	A	L7V	I72F	0.002	0.6992	-0.7844	A;B
MT-ND1	MT-ND3	5ldx	H	A	L7Q	S306T	-0.0072	0.8336	-0.8516	A;B
MT-ND1	NDUFA1	5ldw	H	a	L9H	I13F	0.0002	0.1897	-0.6126	B
MT-ND1	NDUFA1	5ldw	H	a	L9R	I13F	0.0085	0.6808	-0.6126	A;B
MT-ND1	NDUFS7	5ldx	H	B	V39F	M53K	0.0086	-1.1743	1.3166	A;B
MT-ATP6	ATP5F1	5ari	W	T	L186H	I197M	0.0059	0.929	-0.7556	A;B
MT-ND1	NDUFS2	5ldx	H	D	T196S	A276E	0.0061	0.7447	0.0631	A
MT-ND1	NDUFS2	5ldx	H	D	T196S	A276E	0.0061	0.7447	0.0631	A
MT-ATP6	ATP5F1	5ara	W	T	A19G	L186P	-0.007	0.4501	-0.636	B
MT-ATP6	ATP5F1	5fij	W	T	T200S	I201S	-0.0051	-0.9572	0.5041	A
MT-ATP6	ATP5F1	5fij	W	T	T200S	I201S	-0.0051	-0.9572	0.5041	A
MT-ND3	MT-ND1	5ldx	A	H	A14P	L13M	-0.0015	0.4636	-0.7295	B
MT-ND3	MT-ND1	5ldx	A	H	L17R	A14T	-0.0035	0.6151	-0.6406	A;B
MT-ND3	MT-ND1	5ldx	A	H	S34P	T11P	-0.0022	-0.6943	0.6266	A;B
MT-ND3	MT-ND1	5ldx	A	H	V88L	T21A	-0.0021	-0.7314	0.5987	A
MT-ND3	MT-ND1	5ldw	A	H	L92V	L79M	0.0075	0.7075	-0.7717	A;B
MT-ND4L	MT-ND6	5lc5	K	J	I42N	L12M	0.0074	1.122	-0.9855	A;B
MT-ND4L	MT-ND6	5ldx	K	J	T51P	P2A	-0.0086	0.0205	0.7063	B
MT-ND4L	MT-ND6	5ldw	K	J	L54H	P2L	0.0066	0.9865	-0.9088	A;B
MT-ND4L	MT-ND6	5ldw	K	J	N57S	P2T	0.0076	0.6358	-0.7013	A;B
MT-ND4L	MT-ND6	5lc5	K	J	N57I	L54H	0.0051	-1.2424	1.1337	A;B
MT-ND4L	MT-ND6	5lc5	K	J	N57K	L54P	0.0061	-1.6184	1.913	A;B
MT-ND4L	MT-ND6	5lc5	K	J	N57K	L54P	0.0061	-1.6184	1.913	A;B
MT-ND4L	MT-ND6	5lc5	K	J	I58T	N57I	0.009	1.4039	-1.3041	A;B
MT-ND4L	MT-ND6	5ldw	K	J	I58M	N57S	0.0015	-0.6222	0.6514	A;B
MT-ND4L	MT-ND6	5ldw	K	J	I58M	N57S	0.0015	-0.6222	0.6514	A;B
MT-ND4L	MT-ND6	5lc5	K	J	A68G	L10M	0.0007	0.6312	-0.735	A;B
MT-ND4L	MT-ND6	5ldw	K	J	A76P	I4L	-0.0037	0.7861	-0.8791	A;B
MT-ND4L	MT-ND6	5ldx	K	J	S80W	I4V	0.0024	-0.7215	0.7455	A;B
MT-ND4L	MT-ND6	5ldx	K	J	S80W	V73A	-0.0022	-0.7997	0.6269	A;B
MT-ND4L	MT-ND2	5lc5	K	N	S80L	Y5H	-0.0015	-0.6047	0.6174	B
MT-ND4L	MT-ND2	5ldx	K	N	S80L	M63I	0.0005	-0.8202	0.7129	A;B
MT-ND4L	MT-ND6	5ldw	K	J	S80L	M6I	-0.0001	-1.3735	1.3417	A;B
MT-ND4L	MT-ND6	5ldx	K	J	S80L	I14V	-0.0045	-0.9959	0.8407	A;B
MT-ND4L	MT-ND2	5lc5	K	N	I81L	L16P	-0.0089	-1.0557	1.0568	A;B
MT-ND4L	MT-ND6	5ldw	K	J	S82P	I58M	0	0.6059	-0.617	B
MT-ND4L	MT-ND6	5ldx	K	J	N83D	N50H	-0.0044	1.3072	-1.3636	A;B
MT-CO1	MT-CO3	2dys	A	C	A32S	V199M	-0.001	0.6189	-0.5954	A
MT-CO1	MT-CO3	2eij	A	C	A32S	V199L	0.005	0.6379	-0.71	A;B
MT-CO1	MT-CO3	2eim	N	P	A32S	V199L	0.0081	0.6459	-0.6645	A;B
MT-CO1	MT-CO3	5w97	A	C	A32S	V199L	0.0095	0.6453	-0.6494	A;B
MT-CO1	MT-CO3	3abl	A	C	A32V	V199G	0.0023	-1.7061	1.5971	A;B
MT-CO1	MT-CO3	3ag1	A	C	A32V	V199E	0.0012	-1.8003	1.7104	A;B
MT-CO1	MT-CO3	1occ	N	P	A32G	V199M	0.0029	0.7934	-0.8175	A;B
MT-CO1	MT-CO3	5iy5	A	C	A32G	V199M	0.001	0.8653	-0.7904	A;B
MT-CO1	MT-CO2	1ocr	A	B	N46K	S137Y	0.0073	-0.4408	-0.9541	B
MT-CO1	MT-CO2	1ocr	A	B	N46K	S137Y	0.0073	-0.4408	-0.9541	B
MT-CO1	MT-CO2	2eil	A	B	N50D	H52R	0.0001	0.6122	-0.294	A
MT-CO1	MT-CO2	2dys	N	O	N50T	S137F	-0.0044	0.1972	1.3143	B
MT-CO1	MT-CO2	1oco	N	O	H52D	S137F	-0.0082	0.6813	-0.4036	A
MT-CO1	MT-CO2	2dys	A	B	H52D	S137F	-0.0019	0.7642	-0.5303	A
MT-CO1	MT-CO2	2eil	A	B	H52Y	M332T	0.0001	-0.2495	0.6545	B
MT-CO1	MT-CO2	2eim	A	B	H52Y	M332T	0.0024	-0.3606	0.7367	B
MT-CO1	MT-CO2	2dys	N	O	H52P	S137F	0.0046	0.4733	1.0988	B
MT-ND5	MT-ND4	5ldw	L	M	P549T	T71N	-0.0011	0.5468	-0.6257	B
MT-ND6	MT-ND3	5lc5	J	A	V167M	I75S	-0.0022	-1.0563	1.1059	A;B
MT-ND6	NDUFA1	5ldw	J	a	I135F	R136L	0.0027	0.633	-0.2602	A
MT-ND6	NDUFA1	5ldw	J	a	I135F	R136P	-0.003	0.633	-0.6659	A;B
MT-ND6	NDUFA1	5ldw	J	a	I135V	R136P	0.0004	0.1322	-0.6659	B
MT-ND6	MT-ND4L	5ldx	J	K	W105C	N117D	-0.0088	0.4637	-1.3146	B
MT-ND6	MT-ND4L	5ldx	J	K	W105C	N117D	-0.0088	0.4637	-1.3146	B
MT-ND6	MT-ND4L	5ldw	J	K	I58M	S82P	0	-0.617	0.6059	A
MT-ND6	MT-ND4L	5ldw	J	K	I58M	S82P	0	-0.617	0.6059	A
MT-ND6	MT-ND4L	5lc5	J	K	I42F	I166T	-0.0016	-0.6284	0.6664	A;B
MT-ND6	MT-ND4L	5ldx	J	K	I42F	E87K	-0.0028	-1.3775	1.3062	A;B
MT-ND6	MT-ND4L	5lc5	J	K	L12M	I42N	0.0074	-0.9855	1.122	A;B
MT-ND6	MT-ND4L	5ldw	J	K	F6I	V17G	0.0067	-0.7637	0.7676	A;B
MT-CO1	MT-CO2	1oco	N	O	S137A	M332T	0.0071	-0.7208	0.6623	A;B
MT-CO1	MT-CO2	2eij	A	B	S137A	M332T	-0.0072	-0.6236	0.6131	A;B
MT-CO1	MT-CO2	3ag3	N	O	S137A	M332T	0.0041	-0.6614	0.6748	A;B
MT-CO1	MT-CO2	3abm	N	O	S137C	M332T	0.0025	-0.6442	0.6773	A;B
MT-CO1	MT-CO2	3ag2	N	O	S137C	M332T	-0.007	-0.7187	0.6512	A;B
MT-CO1	MT-CO2	2dyr	N	O	S137Y	M332V	0.0081	-0.7461	0.0307	A
MT-CO1	COX4I1	2occ	N	Q	L467S	V485E	0.0032	0.8096	-0.88	A;B
MT-CO1	COX4I1	1oco	N	Q	L483M	M484V	-0.0061	-0.2616	0.7656	B
MT-CO1	COX4I1	2ybb	L	O	L483R	M484I	-0.0034	-0.6934	0.4085	A
MT-CO1	COX4I1	5b1a	N	Q	L483R	M484I	-0.0091	-0.4006	0.8924	B
MT-CO1	COX5B	3abl	A	F	S489P	K512N	-0.0084	-0.1268	-0.882	B
MT-CO1	COX5B	3asn	A	F	S489P	K512N	-0.0004	-1.0486	0.9456	A;B
MT-CO1	COX5B	5xdq	N	S	S489F	K512E	0.0014	3.11	-1.2563	A;B
MT-CO1	COX5B	5wau	A	F	S489Y	K512T	0.0056	-0.3055	1.1704	B
MT-CO2	MT-CO1	1ocr	B	A	I31L	A5T	0.0093	0.5741	-0.6165	B
MT-CO2	MT-CO1	1ocz	B	A	I31L	A5T	0.007	0.6635	-0.4784	A
MT-CO2	MT-CO1	2eij	B	A	I31L	A5T	-0.0029	0.6919	-0.7032	A;B
MT-CO2	MT-CO1	2occ	B	A	I31L	A5P	0.0099	0.7491	-0.6341	A;B
MT-CO2	MT-CO1	2dys	O	N	I31V	A5P	-0.0003	0.6466	-0.6576	A;B
MT-CO2	MT-CO1	2zxw	B	A	I31V	A5T	-0.0083	0.6605	-0.6685	A;B
MT-CO2	MT-CO1	2y69	O	N	L42I	A41V	0.0016	0.7036	-0.4864	A
MT-CO2	MT-CO1	1ocz	B	A	L42F	A41T	0.0003	-0.6128	-0.2208	A
MT-CO2	MT-CO1	1v54	O	N	L42H	A41D	-0.0083	2.927	-2.1889	A;B
MT-CO2	MT-CO1	2ein	B	A	L42H	A41D	-0.0057	2.9389	-2.3268	A;B
MT-CO2	MT-CO1	3ag4	O	N	T45A	L42F	0.0003	-0.0608	0.6872	B
MT-CO2	MT-CO1	2eij	O	N	T45P	A41V	0.0061	0.6549	-0.6917	A;B
MT-CO2	MT-CO1	2eij	B	A	T45M	L42V	0.0003	-1.6076	1.5505	A;B
MT-CO2	MT-CO1	5luf	y	x	M61V	A5T	-0.0029	0.8782	-0.8152	A;B
MT-CO2	MT-CO1	2dyr	B	A	T87K	A5T	0.0089	0.8445	-0.6971	A;B
MT-CO2	COX6B1	1v54	O	U	V90F	Q157R	-0.0083	0.6304	-0.8138	A;B
MT-CO2	COX6B1	2eij	O	U	V90F	Q157R	0.0041	0.7293	-0.6844	A;B
MT-CO2	COX6B1	2y69	O	U	V90F	Q157L	0.0059	0.6747	-0.5283	A
MT-CO2	COX6B1	3abk	B	H	V90F	Q157L	0.005	0.6434	-0.3872	A
MT-CO2	COX6B1	2eil	B	H	V90D	Q157R	-0.0012	0.7271	-0.7611	A;B
MT-CO2	COX6B1	5wau	B	H	V90D	Q157R	-0.0086	0.5223	-1.1686	B
MT-CO2	COX6B1	5b1b	O	U	V90A	Q157K	0.0064	0.6237	-0.5107	A
MT-CO2	COX6B1	1v54	B	H	I100L	T155K	-0.0034	-0.2304	1.1666	B
MT-CO2	COX6B1	3ag2	B	H	I100L	T155M	0.0023	-0.1617	0.9151	B
MT-CO2	COX6B1	3abm	B	H	I100V	M153I	-0.008	0.223	-0.7589	B
MT-CO2	COX6B1	2occ	O	U	I100S	M153I	-0.0097	0.2797	-0.734	B
MT-CO2	COX6B1	3ag3	O	U	I100S	T155M	-0.0095	0.14	-0.67	B
MT-CO2	COX6B1	3abk	B	H	I100N	M153I	0.0084	0.2001	-1.1623	B
MT-CO2	COX6B1	2occ	O	U	I100M	M153K	-0.0028	-0.2182	0.8284	B
MT-CO2	COX6B1	3abm	B	H	I100M	M153K	-0.0079	-0.3975	1.2433	B
MT-CO2	COX6B1	2occ	O	U	I100M	M153K	-0.0028	-0.2182	0.8284	B
MT-CO2	COX6B1	3abm	B	H	I100M	M153K	-0.0079	-0.3975	1.2433	B
MT-CO2	COX6B1	1ocz	B	H	M153L	T155S	0.009	-0.5433	0.8109	B
MT-CO2	COX6B1	1ocz	B	H	M153L	T155S	0.009	-0.5433	0.8109	B
MT-CO2	COX6B1	2y69	O	U	M153V	T155P	0.0012	-0.7259	-0.2249	A
MT-CO2	COX6B1	2zxw	O	U	M153V	Q157E	-0.0081	-0.7267	0.0934	A
MT-CO2	COX6B1	2dys	O	U	M153T	Q157P	-0.0056	-0.6879	0.1145	A
MT-CO2	COX6B1	2eil	O	U	M153K	Q157R	-0.0092	1.1015	-0.7589	A;B
MT-CO2	MT-CO1	3abm	O	N	I175L	A2T	0.0048	-0.6105	0.6174	A;B
MT-CO2	MT-CO1	2occ	O	N	I175F	A2S	0.0046	0.649	-0.7298	A;B
MT-CO2	MT-CO1	1oco	O	N	I175T	A2G	0.0033	0.7168	-0.6939	A;B
MT-CO2	MT-CO1	2eij	O	N	I175T	A2S	-0.0005	0.7523	-0.6085	A
MT-CO2	MT-CO1	2zxw	B	A	I175T	A2G	-0.0014	0.6112	-0.5714	A
MT-CO2	MT-CO1	3ag2	B	A	I175T	A2S	0.0006	0.642	-0.6585	A;B
MT-CO2	MT-CO1	3ag3	B	A	I175T	A2S	-0.0042	0.67	-0.6721	A;B
MT-CO2	MT-CO1	2dyr	O	N	A202T	I31M	0	0.7497	-0.3489	A
MT-CO3	COX5B	2eij	P	S	S5P	N154D	-0.0008	-0.8394	0.8728	A;B
MT-CO3	COX5B	2ein	P	S	S5P	N154H	0.0072	-0.7801	0.8796	A;B
MT-CO3	COX5B	2ybb	N	Q	S5P	N154H	0.0044	-0.7034	0.9145	A;B
MT-CO3	COX5B	3ag3	P	S	S5P	N154D	0.0009	-0.8588	0.8827	A;B
MT-CO3	COX5B	5luf	z	3	S5P	N154D	-0.0072	-0.7154	0.6774	A;B
MT-CO3	COX5B	5w97	C	F	S5W	N154D	0.0006	-0.2835	0.7582	B
MT-CO3	COX5B	5x1b	C	F	S5W	N154D	0.0057	-0.7491	0.9006	A;B
MT-CO3	COX5B	5xti	Bz	B2	S5W	N154Y	0.0012	-0.4992	0.6101	B
MT-CO3	COX5B	2occ	P	S	P73A	N154K	0.0008	0.6064	-0.6438	B
MT-CO3	COX5B	2y69	P	S	P73A	N154K	0.0042	0.6391	-0.5824	A
MT-CO3	COX5B	3ag1	P	S	P73S	N154K	-0.0094	0.6228	-0.5466	A
MT-CO3	COX5B	3ag4	C	F	P73S	N154K	-0.0094	0.728	-0.6586	A;B
MT-CO3	COX5B	5x1f	P	S	P73S	N154I	-0.0098	0.7525	-0.736	A;B
MT-CO3	COX5B	5x1f	P	S	P73S	N154K	0.0092	0.7525	-0.6976	A;B
MT-CO3	COX5B	5xth	z	2	P73S	N154I	-0.0004	0.986	-0.9238	A;B
MT-CO3	COX5B	1occ	C	F	P73T	N154I	0.0039	0.9855	-0.9503	A;B
MT-CO3	COX5B	2dyr	P	S	P73T	N154K	0.0039	0.6517	-0.7181	A;B
MT-CO3	COX5B	2eij	P	S	P73T	N154I	0.0073	0.7586	-0.7122	A;B
MT-CO3	COX5B	2eim	P	S	P73T	N154K	0.0011	0.67	-0.6795	A;B
MT-CO3	COX5B	2occ	P	S	P73T	N154K	0.0094	0.6324	-0.6438	A;B
MT-CO3	COX5B	2y69	P	S	P73T	N154K	-0.0005	0.644	-0.5824	A
MT-CO3	COX5B	2zxw	P	S	P73T	N154K	0.0057	0.8912	-0.9272	A;B
MT-CO3	COX5B	3ag1	P	S	P73T	N154K	-0.0076	0.6398	-0.5466	A
MT-CO3	COX5B	5luf	z	3	P73T	N154I	-0.0009	0.9955	-1.0024	A;B
MT-CO3	COX5B	5x19	P	S	P73T	N154I	0.0046	0.661	-0.7432	A;B
MT-CO3	COX5B	5xth	z	2	P73T	N154I	-0.0054	0.9944	-0.9238	A;B
MT-CO3	COX5B	2dyr	C	F	P73L	N154K	0.0075	0.6569	-0.5159	A
MT-CO3	COX5B	2eik	C	F	P73L	N154K	0.0096	0.7518	-0.6583	A;B
MT-CO3	COX5B	2occ	P	S	P73L	N154I	0.0084	0.4388	-0.6544	B
MT-CO3	COX5B	3abm	P	S	P73L	N154I	-0.0099	0.6312	-0.6697	A;B
MT-CO3	COX5B	3wg7	P	S	P73L	N154K	0.0027	0.7662	-0.6707	A;B
MT-CO3	COX5B	5x1b	C	F	P73L	N154I	0.0068	0.5029	-0.6228	B
MT-CO3	COX5B	5x1b	P	S	P73L	N154K	-0.0069	0.8506	-0.8626	A;B
MT-CO3	COX5B	1oco	C	F	P73Q	N154K	-0.0012	0.5803	-0.7707	B
MT-CO3	COX5B	2occ	P	S	P73Q	N154I	-0.0054	0.6332	-0.6544	A;B
MT-CO3	COX5B	2y69	P	S	P73Q	N154K	-0.0016	0.6411	-0.5824	A
MT-CO3	COX5B	3ag1	P	S	P73Q	N154K	-0.0092	0.6385	-0.5466	A
MT-CO3	COX5B	3ag2	P	S	P73Q	N154K	-0.0021	0.6383	-0.7753	A;B
MT-CO3	COX5B	3x2q	C	F	P73Q	N154I	-0.0008	0.7764	-0.8012	A;B
MT-CO3	COX5B	5b3s	C	F	P73Q	N154K	0.0038	0.6403	-0.6226	A;B
MT-CO3	COX5B	5xdq	C	F	P73Q	N154I	0.0064	0.4215	-0.7365	B
MT-CO3	COX6B1	1occ	C	H	A107D	P110H	-0.0043	-1.1394	1.115	A;B
MT-CO3	COX6B1	3abk	C	H	A107D	Q111R	0.0079	-0.6145	0.582	A
MT-CO3	COX6B1	5w97	C	H	Q111K	H115Y	0.0076	0.7224	0.0936	A
MT-CO3	COX6B1	3abl	P	U	Q111H	H115L	0.0075	0.7124	-0.7605	A;B
MT-CO3	COX6B1	3abl	P	U	Q111H	H115L	0.0075	0.7124	-0.7605	A;B
MT-CO3	COX5B	1occ	P	S	N154I	Q158K	0.0003	-0.889	0.7068	A;B
MT-CO3	COX5B	2zxw	C	F	N154K	Q158L	-0.006	-0.6686	0.5838	A
MT-CO3	COX5B	2zxw	C	F	N154K	Q158R	-0.0075	-0.6686	0.9735	A;B
MT-CO3	COX5B	2zxw	C	F	N154K	Q158L	-0.006	-0.6686	0.5838	A
MT-CO3	COX5B	2zxw	C	F	N154K	Q158R	-0.0075	-0.6686	0.9735	A;B
MT-CO3	COX5B	2zxw	C	F	N155H	F225C	0.0033	0.3469	-1.0418	B
MT-CO3	COX5B	1ocr	C	F	N155D	N157T	-0.0064	-0.614	0.6182	A;B
MT-CO3	COX5B	2eim	P	S	N155Y	N157T	-0.0036	-0.6233	0.6244	A;B
MT-CO3	COX5B	1v54	P	S	N155K	N157I	0.0082	-0.4009	0.8326	B
MT-CO3	COX5B	2ein	C	F	N155K	F225S	-0.0053	-0.2238	-0.8161	B
MT-CO3	COX5B	2zxw	P	S	N155K	N157I	-0.0049	-0.7358	0.2408	A
MT-CO3	COX5B	3ag1	C	F	N155K	N157T	-0.003	-0.5059	0.616	B
MT-CO3	COX5B	1v54	P	S	N155K	N157I	0.0082	-0.4009	0.8326	B
MT-CO3	COX5B	2ein	C	F	N155K	F225S	-0.0053	-0.2238	-0.8161	B
MT-CO3	COX5B	2zxw	P	S	N155K	N157I	-0.0049	-0.7358	0.2408	A
MT-CO3	COX5B	3ag1	C	F	N155K	N157T	-0.003	-0.5059	0.616	B
MT-CO3	COX5B	2eil	P	S	N157D	K230M	0.0036	-0.6346	0.6505	A;B
MT-CO3	MT-CO1	2eij	C	A	V199L	A32S	0.005	-0.71	0.6379	A;B
MT-CO3	MT-CO1	2eim	P	N	V199L	A32S	0.0081	-0.6645	0.6459	A;B
MT-CO3	MT-CO1	5w97	C	A	V199L	A32S	0.0095	-0.6494	0.6453	A;B
MT-CO3	MT-CO1	2eij	C	A	V199L	A32S	0.005	-0.71	0.6379	A;B
MT-CO3	MT-CO1	2eim	P	N	V199L	A32S	0.0081	-0.6645	0.6459	A;B
MT-CO3	MT-CO1	5w97	C	A	V199L	A32S	0.0095	-0.6494	0.6453	A;B
MT-CO3	MT-CO1	1occ	P	N	V199M	A32G	0.0029	-0.8175	0.7934	A;B
MT-CO3	MT-CO1	2dys	C	A	V199M	A32S	-0.001	-0.5954	0.6189	B
MT-CO3	MT-CO1	5iy5	C	A	V199M	A32G	0.001	-0.7904	0.8653	A;B
MT-CO3	MT-CO1	3abl	C	A	V199G	A32V	0.0023	1.5971	-1.7061	A;B
MT-CO3	MT-CO1	3ag1	C	A	V199E	A32V	0.0012	1.7104	-1.8003	A;B
MT-CYB	CYC1	4d6t	C	D	I66T	T70N	0.0082	0.099	0.7568	B
MT-ATP6	ATP5F1	5ara	W	T	L15Q	I201M	-0.0025	0.749	-0.6838	A;B

## Sheet: reported
Analysis	Protein A	Protein B	PDB ID	Chain A	Chain B	Variant A	Variant B	ΔΔGAB	ΔΔGA	ΔΔGB	Destab_members	Clinical Significance - CPD status	Associated genomic mutation	Associated MitImpact ID
Inter-protein	MT-ND1	MT-ND3	5ldw	H	A	V144I	N10S	-0.0203	-0.7425	0.7229	A;B	LHON, reported	m.3736:G>A	MI.11645
Inter-protein	MT-ND3	MT-ND1	5lc5	A	H	S45P	N126K	-0.0636	-1.0918	0.5531	A	Leigh Syndrome, Cfrm	m.10191:T>C	MI.15248
Inter-protein	MT-ND3	MT-ND1	5lc5	A	H	S45P	N126Y	0.0311	-1.0918	0.642	A;B	Leigh Syndrome, Cfrm	m.10191:T>C	MI.15248
Inter-protein	MT-ND3	MT-ND1	5lc5	A	H	S45P	N126S	0.0971	-1.0918	0.2457	A	Leigh Syndrome, Cfrm	m.10191:T>C	MI.15248
Intra-protein	MT-CYB	-	-	-	-	V356M	A190G	-0.061132	-1.28933	1.22168	A;B	LHON, reported-secondary - CPD	m.15812:G>A	MI.10598
Intra-protein	MT-CYB	-	-	-	-	V356M	A329G	-0.0776775	-1.28933	1.21715	A;B	LHON, reported-secondary - CPD	m.15812:G>A	MI.10598
Intra-protein	MT-ND1	-	-	-	-	I10T	L14M	0.0761986	0.672322	-0.671454	A;B	LHON, reported	m.3335:T>C	MI.10816
Intra-protein	MT-ND1	-	-	-	-	I10T	N5D	0.0363883	0.672322	-1.06315	A;B	LHON, reported	m.3335:T>C	MI.10816
Intra-protein	MT-ATP6	-	-	-	-	A177T	V218L	-0.0697384	2.6068	-2.34197	A;B	PD protective factor, reported	m.9055:G>A	MI.1127
Intra-protein	MT-ATP6	-	-	-	-	S182L	A20G	-0.0701123	-1.80585	1.5928	A;B	Potentially functional variant cosegregating with LHON 3635A, reported	m.9071:C>T	MI.1158
Intra-protein	MT-ND1	-	-	-	-	T164A	N212H	-0.0761305	-0.497824	0.715003	B	Adult-Onset Dystonia, reported - CPD	m.3796:A>G	MI.11768
Intra-protein	MT-ND1	-	-	-	-	T164A	N212I	0.0566058	-0.497824	0.642792	B	Adult-Onset Dystonia, reported - CPD	m.3796:A>G	MI.11768
Intra-protein	MT-ND1	-	-	-	-	A276T	N126K	-0.0597012	0.683193	-0.694078	A;B	NAION-associated, reported - CPD	m.4132:G>A	MI.12476
Intra-protein	MT-ND1	-	-	-	-	A276T	N126H	0.0825789	0.683193	-0.611863	A;B	NAION-associated, reported - CPD	m.4132:G>A	MI.12476
Intra-protein	MT-ND1	-	-	-	-	A276T	I213L	-0.024237	0.683193	-0.717595	A;B	NAION-associated, reported - CPD	m.4132:G>A	MI.12476
Intra-protein	MT-ND1	-	-	-	-	A276T	N93K	-0.0607864	0.683193	-0.753586	A;B	NAION-associated, reported - CPD	m.4132:G>A	MI.12476
Intra-protein	MT-ND2	-	-	-	-	I57M	N88D	-0.0498207	-0.683096	0.640036	A;B	LHON, reported - CPD	m.4640:C>A	MI.13113
Intra-protein	MT-ND2	-	-	-	-	I57M	N88T	-0.00341582	-0.683096	0.663965	A;B	LHON, reported - CPD	m.4640:C>A	MI.13113
Intra-protein	MT-ND2	-	-	-	-	I57M	V31A	0.00704647	-0.683096	0.684795	A;B	LHON, reported - CPD	m.4640:C>A	MI.13113
Intra-protein	MT-ND3	-	-	-	-	S34P	T82P	0.0779146	0.727451	-0.650578	A;B	Leigh Disease, Cfrm	m.10158:T>C	MI.15172
Intra-protein	MT-ND4	-	-	-	-	V313I	T111K	-0.0330408	-1.15753	2.2524	A;B	LHON/LDYT/DEAF/hypertension helper mut.	m.11696:G>A	MI.18291
Intra-protein	MT-ND6	-	-	-	-	N119D	L44Q	-0.0702467	-1.12905	0.958795	A;B	PD, early onset, reported - CPD	m.14319:T>C	MI.23451
Intra-protein	MT-ND6	-	-	-	-	N117D	V121M	-0.0623256	0.880829	-0.932573	A;B	LHON, reported - CPD	m.14325:T>C	MI.23468
Intra-protein	MT-ND6	-	-	-	-	N117D	S120I	0.0588705	0.880829	-0.826648	A;B	LHON, reported - CPD	m.14325:T>C	MI.23468
Intra-protein	MT-ND6	-	-	-	-	N117D	V106L	0.0550732	0.880829	-0.963776	A;B	LHON, reported - CPD	m.14325:T>C	MI.23468
Intra-protein	MT-ND6	-	-	-	-	N117D	V113L	-0.024437	0.880829	-0.915294	A;B	LHON, reported - CPD	m.14325:T>C	MI.23468
Intra-protein	MT-ND6	-	-	-	-	N117D	S91I	0.00190878	0.880829	-0.923243	A;B	LHON, reported - CPD	m.14325:T>C	MI.23468
Intra-protein	MT-ND6	-	-	-	-	N117D	V92F	0.0704689	0.880829	-0.793435	A;B	LHON, reported - CPD	m.14325:T>C	MI.23468
Intra-protein	MT-ND6	-	-	-	-	V112M	A4V	-0.0997279	-1.65566	1.54942	A;B	SNHL, reported - CPD	m.14340C>T	MI.23498
Intra-protein	MT-ND6	-	-	-	-	V112M	A4G	-0.0316614	-1.65566	1.6305	A;B	SNHL, reported - CPD	m.14340C>T	MI.23498
Intra-protein	MT-ND6	-	-	-	-	I33V	V113L	0.0418568	0.944526	-0.915294	A;B	MIDM, reported - CPD	m.14577T>C	MI.23991
Intra-protein	MT-CO1	-	-	-	-	T146I	S401L	-0.0107633	-1.8717	1.67606	A;B	Prostate Cancer, reported	m.6340:C>T	MI.2805
Intra-protein	MT-CO1	-	-	-	-	I254V	T463K	0.0296574	1.08515	-1.08382	A;B	Prostate Cancer, reported	m.6663:A>G	MI.3497
Intra-protein	MT-CO1	-	-	-	-	I394V	V28I	0.0898409	0.933761	-0.840362	A;B	Prostate Cancer	m.7083:A>G	MI.4399
Intra-protein	MT-CO2	-	-	-	-	T13I	I218M	0.0100712	0.607824	-0.642161	B	LHON, reported	m.7623:C>T	MI.5254
Intra-protein	MT-CO2	-	-	-	-	T13I	E60A	-0.0816453	0.607824	-0.676788	B	LHON, reported	m.7623:C>T	MI.5254
Intra-protein	MT-CO2	-	-	-	-	A41T	T45A	0.0057291	0.65229	-0.56038	A	Alpers-Huttenlocher-like, reported	m.7706:G>A	MI.5444
Intra-protein	MT-CO2	-	-	-	-	I146V	N119I	-0.0853143	0.499762	-0.696049	B	Asthenozoospermia, reported	m.8021:A>G	MI.6117
Intra-protein	MT-CO3	-	-	-	-	V61M	M224T	-0.0624968	-1.27309	1.66617	A;B	Asthenozoospermia, reported	m.9387:G>A	MI.7018
Intra-protein	MT-CYB	-	-	-	-	P3S	T219P	-0.0218595	1.67944	-1.53469	A;B	Neoplasm_of_ovary, likely pathogenic	m.14753:C>T	MI.8329
Intra-protein	MT-CYB	-	-	-	-	I118V	G38A	0.0364372	0.600434	-0.67358	B	Neoplasm_of_ovary, likely benign	m.15098:A>G	MI.9079
Intra-protein	MT-CYB	-	-	-	-	A190T	V356L	0.0790236	0.9219	-0.632648	A;B	Neoplasm_of_ovary, benign	m.15314:G>A	MI.9542
Intra-protein	MT-CYB	-	-	-	-	A193T	I42M	-0.0359831	0.662652	-0.677029	A;B	Familial_cancer_of_breast, benign	m.15323:G>A	MI.9559
Intra-protein	MT-CYB	-	-	-	-	S238P	T241M	0.0726566	1.25884	-1.03681	A;B	Familial_cancer_of_breast, benign	m.15458:T>C	MI.9850
Intra-protein	MT-CYB	-	-	-	-	S238F	I369F	-0.0292036	-1.33182	1.32242	A;B	Neoplasm_of_ovary, benign	m.15459:C>T	MI.9851
Intra-protein	MT-CYB	-	-	-	-	S238F	I118S	0.0774003	-1.33182	1.39161	A;B	Neoplasm_of_ovary, benign	m.15459:C>T	MI.9851
Interface	MT-ND3	MT-ND1	5ldx	A	H	S34P	T11P	-0.0022	-0.69431	0.62655	A;B	Leigh Disease, Cfrm	m.10158:T>C	MI.15172
Interface	MT-ND6	MT-ND4L	5ldx	J	K	W105C	N117D	-0.00877	0.46372	-1.31459	B	LHON, reported – CPD	m.14325:T>C	MI.23468
Interface	MT-ND6	MT-ND4L	5ldx	J	K	W105C	N117D	-0.00877	0.46372	-1.31459	B	LHON, reported – CPD	m.14325:T>C	MI.23468
Interface	MT-CO2	MT-CO1	1ocr	B	A	I31L	A5T	0.00931	0.57411	-0.61648	B	Possible LHON helper variant	m.7598:G>A	MI.5199
Interface	MT-CO2	MT-CO1	1ocz	B	A	I31L	A5T	0.00704	0.66352	-0.47838	A	Possible LHON helper variant	m.7598:G>A	MI.5199
Interface	MT-CO2	MT-CO1	2eij	B	A	I31L	A5T	-0.00293	0.6919	-0.70318	A;B	Possible LHON helper variant	m.7598:G>A	MI.5199
Interface	MT-CO2	MT-CO1	2zxw	B	A	I31V	A5T	-0.00833	0.66052	-0.66853	A;B	Possible LHON helper variant	m.7598:G>A	MI.5199
Interface	MT-CO2	MT-CO1	1ocz	B	A	L42F	A41T	0.00028	-0.61279	-0.22079	A	Alpers-Huttenlocher-like, reported, ref.1	m.7706:G>A	MI.5444
Interface	MT-CO2	MT-CO1	5luf	y	x	M61V	A5T	-0.00294	0.87823	-0.81522	A;B	Possible LHON helper variant	m.7598:G>A	MI.5199
Interface	MT-CO2	MT-CO1	2dyr	B	A	T87K	A5T	0.00885	0.8445	-0.69707	A;B	Possible LHON helper variant	m.7598:G>A	MI.5199
